# Supplementary material for: High-dose versus standard-dose amoxicillin/clavulanate for clinically-diagnosed acute bacterial sinusitis: A randomized clinical trial
Source: PLoS One. 2018 May 8;13(5):e0196734. doi: 10.1371/journal.pone.0196734 (PMC5940197; doi:10.1371/journal.pone.0196734)
Supplement: S1 Dataset — (XLSX) [file pone.0196734.s001.xlsx]

## Sheet: Data Entry Guide_Dictionary
Data Dictionary & Data Entry Guide
	Field Entry	Definition & Notes
Enrollment
Study #	###	numeric, if leading "o" change cell format to "general" or "text"
Date on Study	dd/mm/yyyy	cell is pre-formatted for this date structure
Disposition of Patient	1,2,3,4,5	enter code selected
Age in Years	##	numeric, reported age
Gender	1,2	1=Male, 2=Female
Smoking	1,0	1=selected, 0=not selected
COPD	1,0	1=selected, 0=not selected
Diabetes	1,0	1=selected, 0=not selected
Allergic Rhinitis	1,0	1=selected, 0=not selected
Heart Disease	1,0	1=selected, 0=not selected
Hx "Sinusitis"	1,0	1=selected, 0=not selected
Hospitalization in last month	1,0	1=selected, 0=not selected
Antibiotics other than A or P	1,0	1=selected, 0=not selected
Days of Illness	##	numeric, # of days reported
Dx Category of Acute Sinusitis	1,2,3	enter code based on selected category
SNOT Symptom 1	0,1,2,3	enter code based on reported severity
SNOT Symptom 2	0,1,2,3	enter code based on reported severity
SNOT Symptom 3	0,1,2,3	enter code based on reported severity
SNOT Symptom 4	0,1,2,3	enter code based on reported severity
SNOT Symptom 5	0,1,2,3	enter code based on reported severity
SNOT Symptom 6	0,1,2,3	enter code based on reported severity
SNOT Symptom 7	0,1,2,3	enter code based on reported severity
SNOT Symptom 8	0,1,2,3	enter code based on reported severity
SNOT Symptom 9	0,1,2,3	enter code based on reported severity
SNOT Symptom 10	0,1,2,3	enter code based on reported severity
SNOT Symptom 11	0,1,2,3	enter code based on reported severity
SNOT Symptom 12	0,1,2,3	enter code based on reported severity
SNOT Symptom 13	0,1,2,3	enter code based on reported severity
SNOT Symptom 14	0,1,2,3	enter code based on reported severity
SNOT Symptom 15	0,1,2,3	enter code based on reported severity
SNOT Symptom 16	0,1,2,3	enter code based on reported severity
SNOT-16 Total Score	##	numeric, enter total score
Entry Staff Initials	xxx	alpha, two or three letter initials of staff who entered data
DAY 3 CALL
Study #	###	numeric, if leading "o" change cell format to "general" or "text"
Date on Study	dd/mm/yyyy	cell is pre-formatted for this date structure
Date of Call	dd/mm/yyyy	cell is pre-formatted for this date structure
Call Time	tt:mm (24hr)	cell is pre-formatted to 24 hour clock (if enter 4:00 WITH "pm", it will change to 16:00. Or 24 hour reading can be entered directly)
Symptom Rating	1,2,3,4,5,6	enter code based on selected rating
SNOT Symptom 1	0,1,2,3	enter code based on reported severity
SNOT Symptom 2	0,1,2,3	enter code based on reported severity
SNOT Symptom 3	0,1,2,3	enter code based on reported severity
SNOT Symptom 4	0,1,2,3	enter code based on reported severity
SNOT Symptom 5	0,1,2,3	enter code based on reported severity
SNOT Symptom 6	0,1,2,3	enter code based on reported severity
SNOT Symptom 7	0,1,2,3	enter code based on reported severity
SNOT Symptom 8	0,1,2,3	enter code based on reported severity
SNOT Symptom 9	0,1,2,3	enter code based on reported severity
SNOT Symptom 10	0,1,2,3	enter code based on reported severity
SNOT Symptom 11	0,1,2,3	enter code based on reported severity
SNOT Symptom 12	0,1,2,3	enter code based on reported severity
SNOT Symptom 13	0,1,2,3	enter code based on reported severity
SNOT Symptom 14	0,1,2,3	enter code based on reported severity
SNOT Symptom 15	0,1,2,3	enter code based on reported severity
SNOT Symptom 16	0,1,2,3	enter code based on reported severity
SNOT-16 Total Score	##	numeric, enter total score
Diarrhea	0,1,2,3	enter code based on reported severity
Abdominal Pain	0,1,2,3	enter code based on reported severity
Rash	0,1,2	enter code based on reported severity
(Women Only) Vaginal Discharge	X,0,1,2,3	If MALE=X, FEMALE=enter code based on reported severity
Other	xxxxx	alpha, enter other symptom reported
Notify Dorctor?	1,2,0	enter selected code
Continue on Study	1,0	Yes=1, No=0
Entry Staff Initials	xxx	alpha, two or three letter initials of staff who entered data
DAY 10 CALL
Study #	###	numeric, if leading "o" change cell format to "general" or "text"
Date on Study	dd/mm/yyyy	cell is pre-formatted for this date structure
Date of Call	dd/mm/yyyy	cell is pre-formatted for this date structure
Call Time	tt:mm (24hr)	cell is pre-formatted to 24 hour clock (if enter 4:00 WITH "pm", it will change to 16:00. Or 24 hour reading can be entered directly)
Symptom Rating	1,2,3,4,5,6	enter code based on selected rating
SNOT Symptom 1	0,1,2,3	enter code based on reported severity
SNOT Symptom 2	0,1,2,3	enter code based on reported severity
SNOT Symptom 3	0,1,2,3	enter code based on reported severity
SNOT Symptom 4	0,1,2,3	enter code based on reported severity
SNOT Symptom 5	0,1,2,3	enter code based on reported severity
SNOT Symptom 6	0,1,2,3	enter code based on reported severity
SNOT Symptom 7	0,1,2,3	enter code based on reported severity
SNOT Symptom 8	0,1,2,3	enter code based on reported severity
SNOT Symptom 9	0,1,2,3	enter code based on reported severity
SNOT Symptom 10	0,1,2,3	enter code based on reported severity
SNOT Symptom 11	0,1,2,3	enter code based on reported severity
SNOT Symptom 12	0,1,2,3	enter code based on reported severity
SNOT Symptom 13	0,1,2,3	enter code based on reported severity
SNOT Symptom 14	0,1,2,3	enter code based on reported severity
SNOT Symptom 15	0,1,2,3	enter code based on reported severity
SNOT Symptom 16	0,1,2,3	enter code based on reported severity
SNOT-16 Total Score	##	numeric, enter total score
Diarrhea	0,1,2,3	enter code based on reported severity
Abdominal Pain	0,1,2,3	enter code based on reported severity
Rash	0,1,2	enter code based on reported severity
(Women Only) Vaginal Discharge	X,0,1,2,3	If MALE=X, FEMALE=enter code based on reported severity
Other	xxxxx	alpha, enter other symptom reported
Notify Dorctor?	1,2,0	enter selected code
What dose recall?	1,2,3	1=High Dose, 2=Low Dose,3=Do not know
Doses Missed/Did Not Take?	##	numeric, enter reported doses
Take Again?	1,2	1=yes, 2=no
Entry Staff Initials	xxx	alpha, two or three letter initials of staff who entered data
DAY 30 CALL
Study #	###	numeric, if leading "o" change cell format to "general" or "text"
Date on Study	dd/mm/yyyy	cell is pre-formatted for this date structure
Date of Call	dd/mm/yyyy	cell is pre-formatted for this date structure
Call Time	tt:mm (24hr)	cell is pre-formatted to 24 hour clock (if enter 4:00 WITH "pm", it will change to 16:00. Or 24 hour reading can be entered directly)
Symptom Rating	1,2,3,4,5,6	enter code based on selected rating
Did Symptoms RESOLVE?	1,2,3	1=resolve, 2=resolve & recur, 3=persist
SNOT Symptom 1	0,1,2,3	enter code based on reported severity
SNOT Symptom 2	0,1,2,3	enter code based on reported severity
SNOT Symptom 3	0,1,2,3	enter code based on reported severity
SNOT Symptom 4	0,1,2,3	enter code based on reported severity
SNOT Symptom 5	0,1,2,3	enter code based on reported severity
SNOT Symptom 6	0,1,2,3	enter code based on reported severity
SNOT Symptom 7	0,1,2,3	enter code based on reported severity
SNOT Symptom 8	0,1,2,3	enter code based on reported severity
SNOT Symptom 9	0,1,2,3	enter code based on reported severity
SNOT Symptom 10	0,1,2,3	enter code based on reported severity
SNOT Symptom 11	0,1,2,3	enter code based on reported severity
SNOT Symptom 12	0,1,2,3	enter code based on reported severity
SNOT Symptom 13	0,1,2,3	enter code based on reported severity
SNOT Symptom 14	0,1,2,3	enter code based on reported severity
SNOT Symptom 15	0,1,2,3	enter code based on reported severity
SNOT Symptom 16	0,1,2,3	enter code based on reported severity
SNOT-16 Total Score	##	numeric, enter total score
Diarrhea	0,1,2,3	enter code based on reported severity
Abdominal Pain	0,1,2,3	enter code based on reported severity
Rash	0,1,2	enter code based on reported severity
(Women Only) Vaginal Discharge	X,0,1,2,3	If MALE=X, FEMALE=enter code based on reported severity
Other	xxxxx	alpha, enter other symptom reported
Notify Dorctor?	1,2,0	enter selected code
Entry Staff Initials	xxx	alpha, two or three letter initials of staff who entered data
DROP-OUT Record
Name	first,last	enter full name, check name and study number against patient key
Study #	###	numeric, if leading "o" change cell format to "general" or "text"
Date on Study	dd/mm/yyyy	cell is pre-formatted for this date structure
Date of Drop-Out	dd/mm/yyyy	cell is pre-formatted for this date structure
Time since Enrollment	1,2,3,4,5,6,7	enter code (#) based on selected
Allergic reaction to meds	1,0	1=selected, 0=not selected
Other adverse reaction to med	1,0	1=selected, 0=not selected
Worsening illness	1,0	1=selected, 0=not selected
failure to improve	1,0	1=selected, 0=not selected
Other	1,0	1=selected, 0=not selected
Specify Other	xxxx	alpha, enter reported reason
Entry Staff Initials	xxx	alpha, two or three letter initials of staff who entered data
PATIENT KEY
Study #	###	numeric, if leading "o" change cell format to "general" or "text"
First Name	xxx	Patient first name
Last Name	xxx	Patient last name
Middle Initial (Other Name)	xxx	enter middle initital, middle name, or other name if necessary
MRN#	####	numeric, if leading "o" change cell format to "general" or "text"
Date on Study	dd/mm/yyyy	cell is pre-formatted for this date structure
Name of Enrolling Clinician	First, Last, MD/DO/NP/PA etc.	alpha, enter full name and credential of enrolling clinician
Entry Staff Initials	xxx	alpha, two or three letter initials of staff who entered data
	dropped out
	missing form, never obtained
	form not filed

## Sheet: Enrollment
Study Enrollment Entry
			Comorbidities					History			Clinical Features		SNOT 16: Rate Each Symptom
Study #	Age in Years	Gender	Smoking	COPD/Asthma	Diabetes	Allergic Rhinitis	Heart Disease	Hx Sinusitis	Hospital in Prior Month	Antibiotics Prior Month (No Penic/Amox)	Days of Illness	Dx Category of Acute Sinusitis	Symptom 1	Symptom 2	Symptom 3	Symptom 4	Symptom 5	Symptom 6	Symptom 7	Symptom 8	Symptom 9	Symptom 10	Symptom 11	Symptom 12	Symptom 13	Symptom 14	Symptom 15	Symptom 16	SNOT 16: Score Total	Calculated SNOT 16 score Total	Entry Staff Initials	Nasal Steroid Use
1	40	F	0	0	0	1	0	1	0	0	21	1	3	2	3	3	3	3	2	2	1	3	3	3	3	3	3	3	43	43	SK	0
2	74	M	0	0	0	0	0	0	0	0	14	1	2	2	2	1	1	2	1	2	2	1	1	2	2	3	2	2	28	28	CM	0
3	79	M	0	0	0	0	1	0	0	0	19	1	0	0	2	3	3	3	0	0	0	2	1	0	0	0	0	0	14	14	CM	0
4	63	F	0	0	0	0	0	0	0	0	10	1	1	1	1	3	1	2	3	2	2	3	3	3	3	2	2	3	35	35	CM	0
5	53	F	0	0	0	1	0	1	0	0	5	3	2	2	1	2	2	2	2	2	2	1	1	2	2	2	3	2	30	30	EH	0
6	46	F	0	0	0	1	0	1	0	0	10	1	3	1	1	3	1	3	1	1	3	3	3	3	3	3	3	3	38	38	SK	0
7	45	F	1	0	0	0	0	1	0	0	10	1	3	3	3	3	2	2	2	3	2	2	2	2	2	1	1	2	35	35	AQ	0
8	67	F	0	0	0	0	0	1	0	0	14	1	2	2	2	2	2	0	2	2	2	2	2	1	1	1	1	2	26	26	SK	1
9	38	M	0	0	0	1	0	0	0	0	21	1	2	2	3	3	3	2	3	3	3	3	2	2	2	2	2	1	38	38	SK	0
10	46	M	0	0	0	1	0	1	0	0	14	1	3	2	2	1	2	3	1	3	3	3	3	3	3	2	2	2	38	38	SK	1
11	29	F	0	1	0	1	0	0	0	0	14	1	2	1	2	3	3	3	0	1	1	2	2	2	2	2	2	2	30	30	SK	0
12	75	F	1	0	0	0	0	0	0	0	14	1	2	2	2	3	3		0	1	1	3	3	3	3	3	3	3	35	35	SK	0
13	35	F	0	0	0	1	0	1	0	0	14	1	3	3	3	3	3	3	2	3	3	3	3	3	3	3	3	3	47	47	CM	0
14	58	M	0	0	0	0	0	0	0	0	30	1	2	1	1	3	3	1	1	1	0	1	3	1	0	1	1	1	21	21	PCS	0
15	41	F	0	1	0	1	0	0	0	0	10	1	2	1	0	3	2	1	3	1	2	3	2	3	3	3	3	2	34	34	PCS	0
16	34	F	1	0	0	1	0	1	0	0	30	1	3	1	2	2	2	1	1	1	0	0	0	0	0	0	0	0	13	13	SK	1
17	51	F	0	0	0	1	1	1	0	0	21	1	2	2	3	2	2	2	2	3	2	3	3	3	3	3	3	3	41	41	SK	0
18	37	M	0	0	0	0	0	0	0	0	17	1	2	2	3	2	3	3	2	2	1	3	3	3	2	2	2	2	37	37	SK	0
19	61	M	0	0	0	1	0	0	0	0	35	3	1	2	0	2	1	0	1	2	1	0	0	2	3	3	3	3	24	24	PCS	1
20	58	M	0	1	0	0	0	1	0	0	21	1	2	1	3	3	3	3	3	2	2	2	3	3	2	2	1	1	36	36	SK	0
21	39	F	0	0	0	1	0	0	0	0	10	1	3	3	3	2	3	3	1	3	3	3	3	3	3	3	3	3	45	45	SK	0
22	27	F	0	0	0	1	0	1	0	0	10	1	1	1	1	1	2	1	3	3	3	2	2	3	3	1	1	1	29	29	PK	1
23	25	M	0	0	0	1	0	1	0	0	60	1	3	1	3	3	2	2	1	2	1	3	3	3	3	2	2	2	36	36	SK	0
24	42	F	0	0	0	0	0	1	0	0	20	1	2	1	0	2	2	1	1	0	1	0	0	1	1	1	0	0	13	13	SK	0
25	44	F	0	0	0	0	0	1	0	0	10	1	1	2	2	3	2	2	1	3	2	3	2	2	2	1	1	2	31	31	SK	0
26	47	F	1	1	0	1	0	1	0	0	7	3	1	1	1	2	3	2	1	1	1	2	2	2	2	1	1	1	24	24	CM	0
27	70	M	0	1	0	0	0	0	0	0	28	3	3	2	3	3	1	3	1	1		2	2	3	3	1	2	3	33	33	CM	1
28	67	M	0	0	0	0	0	0	0	0	14	1	1	2	1	0	0	2	0	0	2	0	1	0	0	0	0	0	9	9	SK	0
29	30	F	0	0	0	0	0	0	0	0	14	1	3	2	1	2	1	1	0	1	2	2	2	2	2	2	2	1	26	26	SK	0
30	55	F	0	0	0	1	0	0	0	0	15	1	3	1	2	3	1	1	2	2	3	3	3	3	3	1	2	3	36	36	PCS	0
31	63	F	0	0	0	0	0	1	0	0	21	3	2	1	2	2	2	2	2	2	2	2	2	2	2	2	2	2	31	31	CM	1
32	22	F	0	0	0	1	0	0	0	0	14	1	3	1	2	3	2	2	3	2	1	3	3	3	3	1	1	1	34	34	SK	0
33	61	F	0	0	0	1	0	0	0	0	14	1	3	1	3	2	3	2	2	2	1	1	1	1	1	2	2	2	29	29	SK	0
34	29	F	0	1	0	1	0	0	0	0	15	1	3	3	3	3	3	3	2	2	2	3	3	3	3	2	2	2	42	42	MM	0
35	29	F	0	0	0	1	0	1	0	0	14	3	2	1	0	2	2	0	0	3	1	2	2	2	3	3	2	2	30	27	CM	1
36	29	F	0	0	0	1	0	1	0	0	14	1	2	1	1	2	1	3	3	3	3	3	3	3	3	3	3	1	38	38	SK	0
37	56	F	0	0	0	0	0	0	0	0	11	1	3	0	1	3	3	3	3	2	0	2	2	3	3	3	3	2	36	36	CM	0
38	32	F	0	0	0	0	0	0	0	0	10	1	0	0	2	3	3	1	0	1	1	3	3	3	3	2	2	2	29	29	SK	0
39	33	F	0	0	0	0	0	1	0	0	4	2	3	1	3	1	3	3	3	3	3	3	3	3	3	3	3	3	44	44	CM	0
40	71	M	0	1	1	1	1	0	0	0	14	1	2	1	2	3	0	3	1	2	2	3	3	3	3	3	3	3	37	37	CM	0
41	54	F	0	0	0	1	0	1	0	0	10	1	2	1	1	1	3	3	3	2	2	1	1	0	2	2	2	1	27	27	CM	0
42	30	F	0	0	0	1	0	0	0	0	7	3	3	1	2	1	3	3	3	3	2	2	3	3	2	2	2	3	38	38	IV	0
43	34	F	1	0	0	0	0	0	0	0	60	1	2	0	0	3	3	2	2	2	1	2	2	2	2	1	1	2	27	27	IV	0
44	53	F	0	0	0	0	0	1	0	0	14	1	2	2	2	2	2	3	3	3	3	3	3	3	2	3	3	3	42	42	PS	1
45	57	M	0	0	1	0	0	0	0	0	10	1	3	0	2	3	3	3	0	1	0	3	3	1	1	1	0	3	27	27	SK	0
46	66	M	0	0	0	1	1	1	0	0	24	1	2	0	3	1	2	2	0	3	3	0	3	3	3	3	3	3	34	34	PS	1
47	22	F	0	1	0	1	0	0	0	0	28	1	0	1	3	3	2	1	0	1	1	3	3	3	2	2	3	3	31	31	SK	0
48	49	F	0	0	0	0	0	1	0	0	10	1	1	1	1	3	2	1	2	2	1	2	2	2	3	3	2	2	30	30	SK	0
49	48	F	0	0	0	1	0	1	0	0	30	1	2	2	1	1	2	2	1	2	2	3	3	3	3	3	3	3	36	36	TP	0
50	60	M	1	1	0	1	1	1	0	0	5	2	3	2	3	2	2	3	1	3	2	1	1	2	2	2	2	3	34	34	MD	0
51	24	F	0	0	0	1	0	1	0	0	12	3	3	2	3	1	2	3	2	3	3	1	1	2	2	2	3	2	35	35	CM	1
52	71	M	1	1	0	1	1	0	0	0	21	1	3	1	3	3	3	2	0	1	0	3	3	2	2	2	1	3	32	32	CM	1
53	58	F	1	0	1	0	1	1	0	0	10	1	2	2	2	1	1	0	1	2	2	2	2	3	3	3	1	1	28	28	JW/MT	0
54	47	M	0	0	0	0	0	0	0	0	14	1	2	1	2	2	2	2	0	0	1	2	2	2	2	1	1	0	22	22	SK	0
55	42	F	0	0	0	1	0	1	0	0	56	1	1	1	1	1	1	0	3	2	2	1	1	2	1	0	0	1	18	18	CM	0
56	26	F	0	0	0	0	0	0	0	0	12	1	1	1	2	3	3	2	1	1	2	0	1	1	1	1	1	2	23	23	SK	0
57	33	F	0	0	0	0	0	0	0	0	14	1	2	2	1	3	2	2	2	3	2	3	3	3	2	2	2	2	36	36	SK	0
58	64	M	0	0	0	1	0	0	0	0	14	1	2	1	2	2	2	0	1	1	0	0	1	1	0	0	0	1	14	14	SK	1
59	55	F	0	0	1	0	0	0	0	0	9	3	3	2	3	3	3	3	3	3	3	2	3	3	3	3	3	3	46	46	MD	0
60	60	M	0	0	0	1	0	0	0	0	14	1	3	2	3	2	3	3	3	2	2	3	2	2	1	2	1	1	35	35	LE	0
61	59	F	0	0	0	0	0	0	0	1	42	1	1	1	0	1	2	0	2	1	2	1	2	3	3	2	3	1	25	25	SK	1
62	57	F	0	1	0	1	0	1	0	0	10	1	0	2	2	2	2	2	3	3	3	2	2	3	3	3	3	2	37	37	TP	0
63	47	F	0	0	0	1	0	1	0	0	10	3	2	2	1	1	2	3	1	3	2	2	2	2	3	1	2	1	30	30	CM	0
64	62	M	0	0	0	0	0	0	0	0	10	1	2	2	3	3	2	2	1	1	1	3	3	3	3	2	2	1	34	34	PS	0
65	64	F	0	0	0	1	0	1	0	0	30	1	2	2	2	3	3	2	2	3	3	3	3	3	3	2	2	2	40	40	SK	0
66	26	M	0	0	0	1	0	1	0	0	10	1	2	1	2	1	3	3	0	2	2	2	2	1	1	2	2	1	27	27	SK	0
67	34	F	1	0	0	0	0	1	0	0	10	1	2	2	1	2	3	2	3	3	3	3	3	3	3	3	3	3	42	42	SK	0
68	74	F	0	0	0	1	0	1	0	0	10	1	2	0	2	3	3	3	2	2	2	3	3	1	2	0	0	0	28	28	CM	1
69	25	F	0	0	0	1	0	1	0	0	21	1	3	0	1	3	3	3	2	3	3	3	3	3	3	3	3	3	42	42	SK	0
70	50	F	1	0	1	1	0	1	0	0	10	1	2	2	2	3	2	3	2	3	3	3	3	3	3	3	3	3	43	43	CM	1
71	33	F	0	0	0	1	0	1	0	0	12	1	3	2	2	3	2	3	2	2	3	3	3	3	3	2	2	2	40	40	CM	0
72	67	F	1	1	0	1	0	1	0	0	14	1	2	0	1	2	2	3	1	1	1	3	1	2	3	3	2	3	30	30	CM	0
73	60	M	0	0	1	1	0	0	0	0	14	1	3	2	3	3	2	1	1	1	1	2	1	1	2	1	1	2	27	27	SK	1
74	54	M	0	0	0	1	0	0	0	0	21	1	2	2	3	2	3	3	1	2	2	1	1	2	2	2	1	0	29	29	SK	1
75	48	M	0	0	0	1	0	1	0	0	10	2	2	1	2	3	3	3	1	2	3	3	3	3	2	3	3	2	39	39	AQ	0
76	40	F	0	1	0	1	0	1	0	0	14	1	1	1	1	1	3	2	1	3	3	3	3	3	3	3	3	3	37	37	CM	0
77	26	F	0	0	0	1	0	0	0	0	14	1	3	1	2	3	3	3	1	2	3	3	3	3	3	3	3	3	42	42	PS	0
78	66	F	0	1	0	0	0	0	0	0	14	1	3	1	2	3	3		1	2	1		3	3	2	2	2	1	29	29	PS	0
79	26	F	0	0	0	1	0	1	0	0	21	3	3	2	3	2	3	3	3	3	3	1	2	3	3	3	3	3	43	43	SKh	0
80	51	F	0	0	0	0	0	0	0	0	6	3																		0	CM	0
81	69	F	0	1	1	1	1	0	0	0	14	1	3	2	3	3	3	3	0	2	3	3	3	3	3	2	2	3	41	41	MM	1
82	50	F	0	1	0	1	0	1	0	0	7	3	2	1	2	3	3	2	2	1	1	3	3	3	3	3	3	3	38	38	CM	1
83	45	F	0	0	0	0	0	0	0	0	14	1	2	2	2	3	2	2	1	3	2	1	1	1	2	2	1	1	28	28	SK	0
84	26	M	0	0	0	0	0	0	0	0	30	1	2	2	2	2	2	2	0	1	1	1	1	1	1	1	0	0	19	19	PK	0
85	21	F	0	0	0	1	0	1	0	0	14	1	3	3	3	1	2	3	2	3	3	3	3	2	2	2	2	2	39	39	SK	0
86	59	M	0	0	0	0	0	0	0	0	21	1	3	3	3	3	3	2	1	1	2	0	1	1	2	0	0	0	25	25	SK	0
87	26	F	0	0	0	1	0	1	0	0	24	1	2	3	2	0	3	1	0	3	3	2	1	2	1	2	2	1	28	28	PS	1
88	55	F	0	0	0	0	0	0	0	0	21	1	2	1	2	1	2	1	0	1	1	1	1	1	2	1	1	1	19	19	SK	0
89	47	M	0	0	0	0	0	0	0	0	10	1	3	3	3	3	3	3	2	2	3	3	3	2	2	2	2	3	42	42	CM	0
90	43	F	0	0	0	0	0	0	0	0	30	1	3	2	2	2	3	3	2	1	2	2	2	3	3	3	3	3	39	39	SK	0
91	57	F	1	0	0	1	0	0	0	0	21	1	0	0	0	1	0	0	1	3	3	3	3	2	2	2	2	2	24	24	CM	0
92	51	M	1	0	0	0	0	1	0	0	28	1	2	1	1	3	3	1	0	0	1	3	3	3	2	2	2	2	29	29	SK	0
93	52	F	0	0	0	0	0	0	0	0	21	1	1	1	1	2	2	1	0	0	0	0	1	2	2	1	1	1	16	16	BT	0
94	65	M	0	0	0	0	0	0	0	0	14	1	1	0	1	0	0	0	2	2	0	1	1	1	0	0	0	0	9	9	SK	0
95	36	F	0	0	0	0	0	0	0	0	10	1	3	2	3	2		3	3	3	3	1	1	3	3	3	3	3	39	39	CM	0
96	69	M	0	0	0	0	0	0	0	0	14	1	2	2	1	3	3	1	2	0	2	1	2	1	3	2	2	1	28	28	SK	1
97	26	M	0	0	0	1	0	1	0	0	15	1	2	0	1	0	2	2	1	2	2	2	2	2	2	1	1	1	23	23	SK	0
98	54	F	1	1	0	1	0	0	0	0	16	1	3	1	2	2	2	3	1	3	3	2	2	2	2	2	1	2	33	33	CM	0
99	59	M	0	1	0	1	0	1	0	0	6	2	2	1	2	0	3	3	0	1	3	1	1	2	1	1	1	2	24	24	CM	1
100	43	M	1	0	0	1	0	1	0	0	7	2	3	2	3	2	3	3	2	3	3	2	3	3	3	3	3	3	44	44	PS	0
101	19	F	0	0	0	0	0	0	0	0	7	3	2	1	1	2		3	3	3	3	3	3	3	3	2	2	3	37	37	PS	0
102	54	M	0	0	0	0	0	0	0	0	11	1	1	1	1	1	2	1	2	2	2	3	3	3	3	3	2	2	32	32	PS	0
103	60	F	0	0	0	0	0	0	0	0	7	3	2	2	2	3	3	2	0	1	1	1	1	0	0	0	1	0	19	19	TP	0
104	62	F	0	0	0	1	0	0	0	0	8	3	0	1	1	3	0	0	1	3	1	3	3	3	3	3	3	3	31	31	KZ	0
105	66	M	0	0	0	1	0	1	0	0	27	1	2	2	1	3	3	2	2	3	2	1	2	2	2	2	2	2	33	33	UO	1
106	33	F	1	0	0	0	0	1	0	0	7	3	2	2	2	2	2	2	2	2	2	2	2	2	2	2	2	2	32	32	TPF	0
107	81	F	0	0	1	0	1	0	0	0	7	3	3	3	3	2	2	1	1	3	1	0	0	1	3	1	2	1	27	27	TPF	0
108	35	F	0	0	0	1	0	1	0	0	10	1	3	1	3	2	2	3	0	1	2	1	1	1	1	0	0	1	22	22	TPF	0
109	65	M	0	0	0	0	1	0	0	0	14	1	3	3	3	2	3	3	1	1	3	3	3	3	3	2	2	2	40	40	DW	0
110	53	F	0	0	0	0	0	0	0	0	7	3	2	0	0	2	2	1	1	1	1	1	2	2	2	2	2	1	22	22	DW	0
111	61	F	0	1	0	1	0	0	0	0	6	3	3	1	2	2	3	0	0	1	2	3	3	3	3	3	3	3	35	35	DW	1
112	41	M	0	1	0	1	0	1	0	0	10	3	2	1	2	3	1	2	1	1	1	1	1	1	1	1	1	1	21	21	TPF	0
113	55	F	0	1	0	1	0	1	0	0	14	1	2	2	1	1	2	1	3	3	3	3	2	3	3	2	2	2	35	35	DW	0
114	21	M	0	0	0	0	0	0	0	0	10	1	1	1	1	2	2	1	2	0	0	0	0	0	0	0	0	0	10	10	DW	0
115	31	F	0	0	0	0	0	1	0	0	8	3	2	2	2	3	3	1	2	1	1	3	3	3	3	2	2	3	36	36	JJ	0
116	62	F	1	0	0	0	0	1	0	0	14	1	1	2	2	1	2	0	2	0	3	0	3	3	3	0	0	1	23	23	MMQ	0
117	26	F	0	1	0	1	0	1	0	0	21	1	3	3	2	1	3	2	3	3	2	3	3	3	3	3	3	3	43	43	TPF	0
118	33	F	0	0	1	0	0	0	0	0	21	1	0	2	2	3	3	3	3	3	1	0	0	1	0	0	0	0	21	21	TPF	0
119	35	F	0	1	0	1	0	0	0	0	7	3	2	2	3	0	2	2	2	3	3	1	1	3	3	3	3	1	34	34	TPF	0
120	60	M	0	0	0	1	0	1	0	0	7	2	2	3	3	2	3	2	2	2	3	3	3	3	2	3	3	2	41	41	DW	0
121	56	F	1	1	1	1	0	0	0	1	10	3	3	2	3	3	3	3	3	3	3	3	3	3	3	3	3	2	46	46	DW	0
122	31	F	0	0	0	1	0	1	0	0	14	3	0	1	0	0	0	0	0	3	2	0	0	1	1	1	0	0	9	9	MMQ	1
123	41	F	1	0	0	1	0	0	0	0	5	3	3	1	0	0	1	0	3	1	0	3	3	3	3	1	0	3	25	25	DW	0
124	31	F	0	0	0	0	0	0	0	0	21	3	2	1	1	2	2	1	1	2	2	2	2	1	1	1	2	1	24	24	TP	0
125	41	F	0	1	0	1	0	1	0	0	14	1	0	1	3	3	3	2	1	0	1	3	3	2	2	3	3	2	32	32	TP	1
126	41	F	0	1	0	0	0	0	0	0	7	2	2	2	1	1	3	3	3	3	3	3	3	3	3	3	3	3	42	42	TP	0
127	55	F	0	0	0	0	0	0	0	0	10	1	3	2	3	2	2	3	2	3	3	3	3	3	3	3	3	3	44	44	TP	0
128	69	F	0	1	0	0	0	1	0	0	10	1	2	1	1	3	3	1	0	1	0	1	1	1	1	1	1	1	19	19	TP	1
129	55	F	1	0	1	1	0	1	0	0	7	3	2	2	3	3	3	3	2	3	3	3	3	3	3	3	3	3	45	45	IV	1
130	56	F	0	0	0	0	0	1	0	0	21	1	3	0	3	3	2	2	1	3	3	1	1	1	0	1	2	2	28	28	DW	0
131	39	F	0	0	0	0	0	0	0	0	21	1	3	1	3	2	3	3	0	0	2	2	1	1	1	2	1	1	26	26	TP	0
132	61	F	0	0	1	0	0	0	0	1	21	1	2	1	2	3	3	2	1	0	0	3	3	2	2	0	0	0	24	24	DW	0
133	44	M	0	0	0	0	1	0	0	0	14	1	3	0	2	1	2	1	1	1	2	3	3	2	1	1	1	0	24	24	DW	0
134	60	F	0	1	0	0	0	1	0	0	10	1	2	2	2	3	2	1	2	2	2	2	2	2	2	3	2	1	32	32	DW	0
135	69	F	0	1	0	0	0	1	0	0	7	3	2	0	1	3	3	3	1	2	1	3	3	2	2	2	1	2	31	31	DW	0
136	44	F	0	0	0	0	0	0	0	0	10	1	3	1	0	1	3	3	2	3	3	3	3	3	2	2	2	1	35	35	DW	0
137	23	M	0	0	0	1	1	1	0	0	8	3	3	2	3	3	3	3	3	3	3	3	3	2	2	2	2	2	42	42	DL	1
138	29	F	0	0	0	1	0	1	0	0	14	3	3	3	3	2	3	3	3	2	3	3	2	3	3	3	2	3	44	44	DW	1
139	60	M	0	0	0	1	0	0	0	0	10	1	2	2	3	3	2	1	1	2	2	2	2	3	3	1	1	3	33	33	DW	1
140	46	F	0	0	0	0	0	0	0	0	14	1	2	1	3	2	2	2	1	3	3	1	1	2	2	2	2	0	29	29	DW	0
141	30	F	0	0	0	1	0	0	0	0	28	1	3	2	3	1	2	3	1	3	3	2	3	3	3	3	3	3	41	41	DW	0
142	29	F	0	1	0	1	0	0	0	0	21	1	2	1	2	2	2	2	2	2	2	1	1	2	2	0	1	1	25	25	TP	1
143	26	F	1	1	0	0	0	0	0	0	14	1	3	1	3	3	2	2	0	0	1	3	3	2	2	1	0	1	27	27	TP	0
144	36	M	0	0	0	0	0	1	0	0	7	2	3	2	3	0	3	3	1	2	2	1	1	1	1	1	0	1	25	25	LV	0	Symptom duration unclear from note
145	57	F	0	0	1	0	0	0	0	0	5	3	3	3	3	3	3	3	3	3	3	3	3	3	3	3	3	3	48	48	DW	0
146	33	M	0	0	0	0	0	0	0	0	10	1	3	1	3	2	2	2	1	2	1	2	2	1	1	1	1	3	28	28	KZ	0
147	59	M	0	0	0	0	1	0	0	0	28	1	3	2	3	1	2	1	1	2	1	1	1	2	2	2	2	1	27	27	DW	0
148	56	F	0	0	1	0	0	0	0	0	28	1	3	3	3	2	3	2	3	1	1	1	3	3	3	3	3	3	40	40	DW	0
149	47	M	0	0	0	1	0	1	0	0	14	1	2	1	1	1	2	2	0	3	3	2	2	2	2	2	2	2	29	29	DW	0
150	50	M	1	0	0	0	0	0	0	0	10	1	3	1	1	3	2	1	3	2	1	3	3	2	2	3	1	3	34	34	tP	0
151	58	M	0	0	0	1	0	0	0	0	14	1	3	1	2	2	2	2	0	2	1	3	2	2	2	3	2	2	31	31	DW	0
152	26	F	0	0	0	0	0	0	0	0	8	2	2	1	2	2	3	3	1	2	2	3	3	3	3	2	2	1	35	35	DW	0
153	52	F	0	0	0	1	0	1	0	0	5	2	1	1	2	1	1	0	2	1	1	2	1	1	1	0	0	0	15	15	DW	0
154	52	M	1	0	1	0	0	0	0	0	29	1	2	1	0	2	1	0	2	1	1	1	1	2	1	2	2	1	20	20	DW	0
155	29	M	0	0	1	1	1	0	0	0	7	3	1	2	2	0	1	1	0	0	0	0	1	0	0	0	0	0	8	8	DW	0
156	64	M	0	0	0	0	0	0	0	0	30	3	1	0	1	2	0	0	0	0	0	0	0	0	0	0	0	0	4	4	DW	0
157	64	F	0	0	0	0	0	0	0	0	9	2	1	1	0	3	0	1	0	1	0	3	3	2	2	2	1	0	20	20	DW	0
158	63	M	0	0	0	1	0	0	0	0	10	1	2	1	2	3	3	2	1	2	2	2	2	2	2	2	1	1	30	30	PS	1
159	52	F	0	0	0	1	0	1	0	0	10	1	2	3	3	2	3	2	2	3	3	2	2	2	2	1	1	2	35	35	KZ	0
160	63	F	0	0	0	0	0	0	0	0	10	1	3	2	3	2	3	3	0	2	2	3	3	2	2	2	2	3	37	37	DW	0
161	50	M	0	0	0	0	0	0	0	0	21	1	3	1	3	0	3	1	2	1	3	3	3	3	3	3	3	3	38	38	DW	0
162	55	F	0	0	0	0	0	0	0	0	10	1	2	0	2	2	2	3	1	0	0	3	3	2	2	1	1	3	27	27	KZ	0
163	28	F	0	1	0	0	0	0	0	0	30	1	2	1	2	3	3	1	2	2	2	3	3	3	3	2	1	1	34	34	DW	0
164	37	F	1	1	0	0	0	0	0	0	7	2	3	3	3	3	2	2	1	1	3	3	3	2	2	1	1	2	35	35	KZ	0
165	26	F	1	0	0	1	0	0	0	0	7	2	3	3	3	1	2	2	3	3	3	2	1	3	2	2	2	2	37	37	DW	0
166	28	F	0	0	0	1	0	1	0	0	7	3	2	1	2	3	3	2	2	2	3	3	3	2	2	3	3	2	38	38	AM	0
167	61	F	0	1	1	1	0	0	0	0	10	1	3	2	3	3	3	3	2	1	0	0	0	2	2	1	1	1	27	27	DW	1
168	38	M	1	0	0	1	0	1	0	0	21	1	3	2	3	3	3	3	1	1	2	3	3	3	3	3	2	3	41	41	DW	0
169	41	F	0	0	0	1	0	0	0	0	10	1	2	1	2	1	2	2	1	3	3	2	2	3	3	3	2	2	34	34	DW	0
170	65	M	0	0	1	0	1	0	0	0	30	3	2	1	2	2	1	0	0	1	1	1	2	2	2	1	1	1	20	20	AM	0
171	51	M	1	1	1	0	0	0	0	0	14	1	1	2	2	3	1	1	1	1	1	2	3	2	2	2	2	2	28	28	DW	0
172	47	M	0	0	0	1	0	0	0	0	30	1	1	0	1	0	1	1	2	2	2	2	2	2	2	2	1	1	22	22	DW	0
173	40	F	0	1	0	0	0	1	0	0	12	1	3	2	3	3	3	3	2	3	3	3	3	3	3	3	3	3	46	46	TP	0	Nasal culture sent to lab corp in error, not don
174	60	F	1	0	0	0	0	1	0	0	30	1	2	2	2	3	3	2	2	1	1	3	3	3	3	3	2	2	37	37	TP	0
175	26	F	0	1	0	1	0	1	0	0	19	1	3	3	3	2	3	2	0	3	3	2	3	3	3	2	0	3	38	38	KZ	1
176	48	F	0	0	0	1	0	1	0	0	7	2	2	1	2	2	2	2	3	3	3	1	1	2	2	2	0	2	30	30	KZ	0
177	44	F	0	0	0	1	0	1	0	0	10	1	3	2	3	3	2	2	2	3	3	3	3	3	3	2	2	3	42	42	DW	1
178	36	F	0	0	0	0	0	0	0	0	7	3	1	1	1	3	2	1	0	1	0	1	2	1	1	1	1	1	18	18	DW	0
179	21	F	0	0	0	0	0	1	0	0	5	2	3	2	3	1	3	3	1	1	1	3	3	3	3	0	2	3	35	35	DW	0
180	53	M	0	1	0	0	0	0	0	0	10	3	3	1	2	0	2	3	1	0	1	2	3	2	1	0	0	1	22	22	JW	0
181	42	F	0	0	0	1	0	0	0	0	10	1	2	1	2	3	3	2	2	2	2	3	3	3	3	3	3	3	40	40	TP	0
182	20	M	0	0	0	0	0	1	0	0	7	2	2	0	2	1	2	2	0	1	1	0	0	0	2	0	1	2	16	16	LT	0
183	58	F	0	0	0	0	0	1	0	0	14	1	2	2	3	2	1	1	3	3	3	3	3	3	3	2	3	3	40	40	CE	0
184	57	F	0	0	0	0	0	0	0	0	6	2	2	2	2	3	3	3	3	2	1	3	3	3	3	3	3	3	42	42	JW	0
185	55	M	0	0	1	0	0	1	0	0	10	3	2	1	1	2	2	3	3	2	2	2	3	3	3	2	1	2	34	34	JW	1
186	34	F	0	0	0	0	0	0	0	0	10	1	1	1	1	2	3	1	3	3	3	1	2	3	3	3	3	3	36	36	KZ	0	Could not find in EHR…
187	57	F	0	0	0	1	0	1	0	0	8	2	0	0	1	0	0	0	1	1	3	1	0	3	3	3	3	3	22	22	DW	1
188	56	F	0	1	0	0	0	1	0	1	14	1	3	3	3	3	3	3	3	3	3	3	3	3	3	3	3	3	48	48	KZ	0
189	62	F	0	0	0	1	0	0	0	0	14	1	3	3	3	3	2	3	3	3	3	3	3	3	3	2	3	3	46	46	PS	1
190	23	F	1	0	0	1	0	0	0	0	13	3	3	1	2	2	2	2	2	0	2	3	3	1	1	1	0	2	27	27	PS	1
191	63	F	0	0	0	1	0	0	0	0	14	1	2	1	2	0	2	2	2	1	2	2	2	2	2	2	1	1	26	26	PS	1
192	44	M	0	1	0	1	0	0	0	0	30	1	2	0	2	3	3	1	3	1	1	1	1	1	1	1	1	1	23	23	KZ	0
193	40	F	0	0	0	1	0	0	0	0	10	1	2	0	1	1	2	0	2	3	3	1	1	1	2	2	1	1	23	23	MT	0
194	26	M	1	0	0	1	0	0	0	0	21	1	3	3	3	3	0	0	2	0	0	2	2	0	0	0	0	0	18	18	TP	0
195	81	F	0	0	0	0	1	0	0	0	7	2	0	0	2	2	0	0	0	2	1	1	0	1	1	0	0	1	11	11	DW	0
196	65	F	0	0	1	1	0	0	0	0	14	1	2	2	2	2	2	2	2	1	1	2	2	2	2	1	1	1	27	27	DW	1
197	18	F	0	1	0	1	0	0	0	1	8	2	2	2	3	3	3	2	2	3	3	3	3	3	3	3	3	3	44	44	KZ	0
198	63	M	0	1	0	1	0	0	0	0	14	1	3	2	3	2	3	3	1	3	3	3	3	2	2	2	1	1	37	37	PS	0
199	28	M	1	0	0	0	0	0	0	0	21	1	2	2	3	3	2	3	3	3	3	3	3	3	3	3	2	3	44	44	TP	0
200	69	F	1	0	1	0	1	0	0	0	21	1	2	2	3	1	2	2	3	3	2	2	2	2	2	2	2	2	34	34	TP	0
201	39	F	0	0	0	0	0	0	0	0	10	1	2	1	2	1	2	2	0	1	1	2	1	2	1	2	0	2	22	22	TP	0
202	35	F	1	0	0	0	0	1	0	0	14	1	3	2	2	3	2	2	2	2	3	2	2	2	3	2	1	1	34	34	PT	0
203	35	F	0	0	0	1	0	1	0	0	5	3	2	1	2	2	2	1	1	1	1	3	3	3	3	3	2	2	32	32	DW	0
204	50	F	0	0	0	1	0	0	0	0	10	1	2	0	0	3	3	0	1	2	2	2	2	2	2	1	1	0	23	23	KZ	1
205	40	M	0	0	0	0	0	0	0	0	14	1	2	1	2	2	1	2	3	1	3	2	2	2	2	2	2	1	30	30	DW	0
206	63	F	0	1	0	0	0	0	0	0	10	1	3	1	3	3	3	1	0	2	2	3	2	2	2	2	2	2	33	33	KZ	0
207	50	F	0	0	0	1	0	0	0	0	14	1	2	3	2	0	3	2	1	1	1	3	2	3	1	2	2	3	31	31	LT	0
208	41	F	0	0	0	1	0	0	0	0	10	1	2	1	1	3	1	1	2	0	1	3	2	2	2	1	1	1	24	24	PS	0
209	28	F	0	0	0	0	0	0	0	0	7	2	2	2	2	3	1	3	0	1	0	2	2	2	2	1	1	1	25	25	MT	0
210	74	F	0	1	0	0	0	0	0	0	10	1	3	2	3	3	3	3	0	2	0	3	3	3	3	1	1	1	34	34	DW	0
211	57	F	0	1	0	1	0	1	0	0	7	2	1	1	1	3	3	3	2	3	3	3	3	3	3	3	3	3	41	41	LM	1
212	86	F	0	0	0	0	0	0	0	0	21	3	3	2	3	2	2	2	2	2	2	1	1	1	1	1	1	1	27	27	MT	0
213	60	M	0	0	0	0	0	0	0	1	6	2	3	2	3	2	0	1	1	2	2	2	2	2	2	1	1	1	27	27	KZ	0
214	57	F	0	0	1	1	0	0	0	0	14	1	3	2	3	3	3	2	2	3	2	3	3	3	3	2	2	3	42	42	TP	0
215	51	F	0	0	0	1	0	0	0	0	21	1	3	0	1	2	2	3	3	3	2	3	3	3	3	3	3	3	40	40	PT	1
216	51	F	0	0	0	1	0	1	0	0	21	3	2	2	2	2	2	2	1	1	1	2	2	2	2	0	0	0	23	23	MM	1
217	36	F	0	0	0	1	0	0	0	0	14	1	2	0	2	2	0	0	0	0	0	3	3	3	3	1	2	0	21	21	DW	0
218	70	F	0	0	0	0	0	0	0	0	7	2	2	0	0	3	1	2	2	2	0	3	3	3	3	3	3	2	32	32	DW	0
219	28	F	0	0	0	1	0	1	0	0	42	1	3	2	3	1	1	1	2	2	3	3	3	3	3	3	3	3	39	39	DW	0
220	26	F	0	1	0	1	0	1	0	0	10	1	3	2	2	3	3	3	1	2	2	3	3	3	3	3	3	3	42	42	KZ	0	Symptom 7: both 1 & 2 circled
221	58	M	0	0	0	0	0	0	0	0	5	2	3	2	3	2	3	3	3	1	3	3	3	2	2	1	1	1	36	36	KZ	0
222	18	F	0	0	0	1	0	0	0	0	10	1	2	2	3	0	0	0	0	1	1	3	2	2	0	0	0	0	16	16	Dla	0
223	42	F	0	0	1	0	0	0	0	0	14	1	3	3	3	3	3	3	1	3	3	3	0	0	0	2	0	0	30	30	KZ	0
224	28	F	0	0	0	0	0	0	0	0	10	1	2	2	0	2	1	2	0	3	3	3	3	3	1	1	1	1	28	28	TP	0
225	48	F	0	0	0	0	0	0	0	0	11	1	2	1	1	1	1	1	2	1	1	2	2	1	1	0	0	0	17	17	CE	0
226	29	F	0	0	0	0	0	1	0	0	8	3	3	2	3	2	3	3	1	3	3	2	2	3	3	1	1	0	35	35	DW	0
227	48	F	0	0	0	1	0	0	0	0	7	2	2	1	2	2	3	2	1	2	2	0	2	2	2	2	1	1	27	27	KZ	0
228	24	F	0	0	0	0	0	1	0	0	21	1	1	1	2	3	2	2	0	3	2	2	3	2	1	1	0	2	27	27	KZ	0
229	47	F	0	0	0	1	0	0	0	0	14	1	1	1	0	3	3	2	2	2	2	3	2	2	2	2	1	2	30	30	KZ	1	SYMPTOM 3 MISSING
230	28	F	0	0	0	0	0	1	0	0	11	1	3	2	3	3	3	3	2	2	2	0	0	2	2	0	0	0	27	27	KZ	0	DIDN'T SIGN CONSENT
231	54	F	0	1	0	1	1	1	0	0	4	2	1	1	1	3	2	1	2	3	2	2	2	2	2	2	2	2	30	30	PK	1
232	41	M	0	0	0	1	0	1	0	0	7	3	3	0	1	2	2	3	1	1	3	3	2	1	0	0	0	1	23	23	DW	0
233	43	F	0	0	0	1	0	0	0	0	5	3	3	1	3	2	2	2	3	1	2	3	3	3	2	1	1	2	34	34	DLA	0
234	68	F	0	0	0	1	0	1	0	0	4	2	0	1	1	3	1	1	3	3	3	3	3	3	3	3	3	2	36	36	DW	0
235	68	M	0	0	0	0	0	1	0	0	20	1	1	1	3	3	2	1	3	2	3	3	3	1	0	0	0	2	28	28	PS	0	SYMPTOM 6: BOTH 1 & 2 CIRCLED
236	30	F	0	0	0	0	0	0	0	0	7	2	3	1	2	3	3	2	3	3	3	3	3	3	3	2	2	3	42	42	LT	1
237	50	F	0	0	1	0	0	1	0	0	7	3	2	2	2	2	2	1	3	2	3	3	3	3	3	3	3	3	40	40	DW	0
238	69	F	0	0	0	1	0	1	0	0	21	1	1	1	1	3	2	1	2	3	3	2	2	2	2	2	1	1	29	29	KZ	0
239	45	F	0	0	0	0	0	1	0	0	7	3	2	1	3	0	3	2	3	2	2	3	3	3	3	2	3	3	38	38	DW	0
240	62	M	0	0	0	1	0	0	0	0	5	3	2	1	1	2	2	2	2	3	3	2	1	1	1	1	1	0	25	25	KZ	0
241	19	F	0	0	0	0	0	0	0	0	21	1	0	1	0	2	2	0	0	2	0	0	2	2	2	1	1	1	16	16	DW	0
242	29	F	0	0	0	0	0	0	0	0	10	2	2	2	3	3	3	3	1	1	2	1	1	3	3	2	2	2	34	34	DLa	0
243	38	M	0	0	0	1	0	0	0	0	12	1	3	1	2	1	3	3	3	3	3	3	3	3	3	3	3	3	43	43	UO	0
244	44	F	1	0	0	1	0	0	0	0	7	2	2	2	2	2	2	0	3	3	3	2	1	2	2	1	1	1	29	29	KZ	0
245	25	M	0	0	0	0	0	0	0	0	21	1	2	0	1	1	0	0	0	1	0	0	0	2	1	0	1	0	9	9	KZ	0
246	51	F	0	0	0	0	0	0	0	0	21	1	3	2	3	3	2	3	3	1	0	3	3	2	3	1	1	1	34	34	KZ	0
247	53	F	0	0	0	0	0	0	0	0	6	2	3	2	3	2	1	2	3	2	3	3	3	3	3	3	3	3	42	42	PS	0
248	47	F	0	0	0	1	0	0	0	0	15	3	3	2	3	3	3	3	2	2	2	3	3	2	2	0	0	0	33	33	PS	0
249	63	F	0	0	0	1	0	0	0	0	20	1	2	0	0	0	0	0	0	2	3	0	0	0	0	1	0	0	8	8	PS	0
250	67	F	0	0	1	0	0	0	0	0	11	3	2	2	1	3	2	2	2	2	2	2	2	2	2	2	2	2	32	32	AM	0
251	52	F	0	1	1	1	0	0	0	0	8	2	2	0	1	3	2	2	1	1	0	2	2	2	2	2	2	2	26	26	PS	1
252	46	F	0	0	0	0	0	0	0	0	20	3	3	3	3	1	3	3	3	3	3	3	3	3	3	3	3	3	46	46	KZ	0
253	43	F	0	0	0	1	0	1	0	0	17	1	1	0	1	0	3	2	2	2	3	3	3	3	3	2	3	3	34	34	PS	1
254	29	F	0	0	0	1	0	0	0	0	21	1	2	1	1	0	2	2	1	0	0	0	0	2	2	2	2	1	18	18	DW	1
255	59	F	0	1	0	1	0	0	0	0	8	3	1	0	0	3	3	1	2	2	2	3	3	0	1	0	0	0	21	21	DW	1
256	51	F	1	1	0	1	0	0	0	0	5	2	2	1	2	3	3	3	0	1	3	3	3	3	3	3	3	2	38	38	MH	0
257	19	M	0	0	0	1	0	1	0	0	21	3	2	1	0	2	1	1	1	1	1	1	1	1	0	1	1	1	16	16	MMQ	1
258	35	F	0	0	0	0	0	0	0	0	10	1	2	1	2	1	2	2	2	1	3	1	2	2	2	1	1	1	26	26	KZ	0
259	56	M	0	1	0	1	0	0	0	0	10	1	3	0	2	2	2	3	1	2	2	2	2	1	1	1	1	1	26	26	KZ	0
260	69	F	0	0	0	1	0	1	0	0	7	3	3	1	3	1	3	2	1	1	2	2	2	1	2	2	1	1	28	28	MMQ	1
261	70	M	0	0	0	0	0	0	0	0	7	3	2	2	3	3	2	2	2	0	1	3	3	0	0	0	0	0	23	23	KZ	0
262	46	F	0	0	1	1	0	1	0	0	14	1	2	1	2	2	2	2	3	2	2	2	2	2	2	2	2	1	31	31	KZ	0
263	36	M	0	1	0	1	0	0	0	0	11	1	2	1	2	3	3	2	1	1	1	3	3	3	3	3	3	2	36	36	DW	0
264	60	F	0	0	0	0	0	1	0	0	11	1	2	2	1	2	2	2	3	3	3	2	2	2	2	2	2	1	33	33	SJ	0
265	25	M	0	0	0	0	0	0	0	0	10	3	2	1	1	2	1	1	1	0	1	1	1	2	2	1	1	0	18	18	MT	0
266	62	F	0	0	1	0	0	0	0	0	10	1	2	1	2	3	3	2	2	1	2	3	3	1	2	1	0	1	29	29	PS	0
267	73	M	0	0	0	1	1	1	0	0	10	1	3	1	3	1	3	3	3	0	2	0	2	2	2	2	3	3	33	33	AM	0
268	23	F	0	0	0	1	0	0	0	0	21	1	2	2	2	2	2	1	1	3	2	3	3	3	3	2	3	3	37	37	DW	1
269	24	M	0	1	0	1	0	0	0	0	3	2	2	2	2	2	2	2	0	1	0	2	2	2	2	2	2	2	27	27	DW	0
270	69	M	0	0	0	1	0	1	0	0	42	1	1	1	1	2	2	2	0	0	0	1	1	1	1	0	0	0	13	13	TP	0
271	28	F	0	0	0	1	0	0	0	0	21	1	3	2	3	2	3	2	1	2	3	2	2	2	3	2	2	2	36	36	JW	0
272	59	F	0	0	0	1	0	0	0	0	14	1	1	1	1	3	1	1	2	3	2	1	3	3	3	3	2	2	32	32	DW	0
273	48	M	0	0	0	0	0	0	0	0	7	3	2	1	3	0	2	2	2	1	2	0	0	1	1	1	1	2	21	21	DLa	0
274	59	M	0	0	0	0	0	0	0	0	14	3	3	2	3	3	3	2	3	2	1	3	3	3	3	3	3	2	42	42	KZ	0
275	60	M	0	0	0	1	0	0	0	0	12	1	2	1	2	2	2	2	1	2	1	2	2	2	2	2	2	1	28	28	DW	0
276	65	F	0	0	0	0	0	0	0	0	10	1	2	1	2	2	2	3	2	3	2	3	3	3	3	2	2	2	37	37	KZ	0
277	66	F	0	0	0	0	0	0	0	0	10	1	2	2	2	2	3	2	2	3	3	3	3	3	3	0	2	2	37	37	TP	0	Sx 14 blank
278	59	F	0	1	0	1	0	1	0	0	30	3	2	1	3	3	2	2	1	2	2	2	2	3	3	2	2	2	34	34	IV	1
279	70	F	0	0	0	0	0	0	0	0	7	3	3	2	3	3	2	3	1	2	1	2	3	2	2	2	2	2	35	35	JW	0
280	26	F	0	0	0	0	0	0	0	0	6	3	3	1	2	3	2	3	1	2	2	3	3	3	3	3	3	2	39	39	DLa	0
281	47	F	0	0	0	1	0	1	0	0	12	1	2	1	2	3	3	1	3	2	3	3	3	3	3	3	3	3	41	41	DW	1
282	61	M	0	0	1	1	0	0	0	0	21	1	3	2	3	2	3	2	3	3	3	2	3	3	3	3	2	2	42	42	TP	0
283	42	F	1	0	0	0	0	1	0	0	7	3	3	1	3	3	3	1	2	3	3	3	3	3	3	3	3	3	43	43	MT	1
284	73	F	0	0	0	1	0	0	0	0	17	1	3	1	3	3	3	3	2	2	0	0	0	3	3	2	0	1	29	29	KZ	0
285	29	F	0	0	0	0	0	0	0	0	6	2	2	0	2	1	2	2	3	3	3	2	3	3	3	0	2	2	33	33	PS	0
286	22	F	0	1	0	0	0	1	0	0	17	3	3	2	3	2	3	2	3	2	3	3	3	3	3	3	3	3	44	44	UO	0
287	31	F	0	0	0	0	0	1	0	0	21	1	2	3	3	2	3	3	3	3	3	3	3	3	3	3	2	2	44	44	MM	0
288	36	M	0	0	0	0	0	0	0	0	14	3	1	2	1	0	1	1	3	3	3	3	3	3	2	2	2	2	32	32	BB	0
289	57	F	0	0	0	0	0	0	0	0	14	1	1	0	3	1	1	1	0	0	1	3	3	3	0	2	1	3	23	23	TP	0
290	55	F	0	0	0	1	0	1	0	0	13	1	2	2	2	2	2	2	2	1	3	1	3	3	3	2	2	2	34	34	TP	0
291	26	F	0	0	0	0	0	0	0	0	5	2	3	1	3	3	3	3	1	2	2	3	3	3	3	3	3	2	41	41	JW	0
292	51	F	1	1	1	0	0	0	0	0	21	1	3	3	3	3	2	2	2	3	3	1	3	3	3	3	3	2	42	42	TP	0
293	65	M	0	0	0	1	0	0	0	0	14	1	2	2	2	3	2	0	2	0	0	0	2	0	0	0	0	0	15	15	TP	0
294	45	F	0	0	0	1	0	0	0	0	27	3	2	2	1	2	3	1	1	3	3	3	3	3	3	1	1	2	34	34	PS	1
295	71	F	0	0	0	1	0	1	0	0	14	1	3	2	2	2	3	3	0	3	3	0	3	3	3	3	3	3	39	39	PS	0
296	30	F	0	0	0	1	0	1	0	0	14	1	1	1	1	3	2	1	1	0	0	3	3	2	1	2	2	1	24	24	PS	0
297	30	M	0	0	0	0	0	0	0	0	14	1	2	0	2	3	1	2	0	3	1	3	3	3	3	3	3	3	35	35	DW	0
298	26	M	1	0	0	1	0	1	0	0	14	1	3	2	2	2	2	2	2	2	3	0	3	0	0	0	0	0	23	23	DW	0
299	54	F	0	0	0	1	0	1	0	0	10	1	2	3	3	3	3	3	2	3	0	2	3	3	3	3	3	3	42	42	PS	0
300	69	M	0	0	0	0	0	1	0	0	40	1	2	1	3	3	3	1	0	0	0	1	1	3	3	3	2	1	27	27	PS	0
301	52	F	0	0	0	1	0	0	0	0	14	1	2	2	2	1	2	0	3	3	3	3	3	3	3	3	3	3	39	39	KZ	0
302	33	M	0	0	0	0	0	1	0	0	21	3	2	1	3	3	2	2	1	1	1	1	1	0	2	1	1	1	23	23	IV	0
303	54	F	0	0	0	1	0	0	0	0	7	3	1	0	0	1	1	0	1	1	0	1	0	1	2	3	1	1	14	14	DW	0
304	35	F	0	0	0	1	0	0	0	0	21	3	2	1	1	1	3	3	2	3	3	2	2	3	3	3	3	3	38	38	KZ	1
305	24	F	0	0	0	0	0	0	0	0	14	3	2	2	2	2	1	2	2	2	1	2	2	1	1	0	0	1	23	23	KZ	0
306	31	F	0	0	0	1	0	1	0	0	21	3	2	2	2	3	2	0	1	2	2	1	1	2	2	1	1	2	26	26	TP	0
307	59	F	0	0	0	0	0	1	0	0	14	1	3	1	3	2	3	3	1	1	1	1	0	0	0	0	0	0	19	19	PS	1
308	54	M	0	0	0	0	0	0	0	0	14	3	3	2	1	2	2	2	0	0	2	3	3	3	3	3	3	3	35	35	DW	0
309	36	M	0	1	0	1	0	0	0	0	14	1	2	1	2	2	2	1	1	0	1	0	0	1	1	1	0	1	16	16	LT	1
310	32	F	0	0	0	1	0	0	0	0	14	1	0	2	2	3	3	3	0	2	3	3	3	3	2	2	2	2	35	35	DW	1
311	51	F	0	1	0	1	0	1	0	0	14	1	2	1	3	3	3	2	2	1	2	3	3	3	2	2	1	1	34	34	PS	0
312	55	F	0	0	0	0	0	0	0	0	17	3	2	1	2	1	3	3	1	3	3	3	3	2	2	1	1	1	32	32	IV	0
313	46	F	1	0	0	0	0	1	0	0	17	3	3	3	3	3	2	2	0	2	2	2	2	2	2	2	2	2	34	34	LT	0
314	21	F	0	0	0	0	0	1	0	0	30	1	2	1	3	1	2	2	3	2	1	1	3	3	1	2	2	3	32	32	DW	0
315	37	F	0	1	0	1	0	0	0	0	21	1	2	1	2	1	2	1	2	3	3	2	2	2	2	2	3	1	31	31	KZ	0

## Sheet: DAY 3 CALL
Data Entry: Day 3 Call
		SNOT 16: Rate Each Symptom																		Side Effects
Study #	Symptom Rating	Symptom 1	Symptom 2	Symptom 3	Symptom 4	Symptom 5	Symptom 6	Symptom 7	Symptom 8	Symptom 9	Symptom 10	Symptom 11	Symptom 12	Symptom 13	Symptom 14	Symptom 15	Symptom 16	SNOT 16: Score Total	Calculated SNOT 16 total	Diarrhea	Abdominal Pain	(Women Only) Vaginal Discharge	Rash	Other	If other, specify	Notify Doctor?	Able to Continue Study?	Entry Staff Initials	Notes
1	4	2	0	1	1	1	2	1	0	0	0	1	1	1	1	1	1	14	14	1	1	0	0	0	X	0	1	SS
2	5	1	0	0	1	1	1	0	0	0	2	1	1	1	1	0	0	10	10	1	0	X	0	0	X	0	1	BT
3	3	0	0	0	1	0	3	0	0	0	0	0	0	0	0	0	0	4	4	0	0	X	0	0	X	0	1	BT
4	4	1	1	1	3	0	2	1	1	1	3	3	3	3	3	3	2	31	31	2	1	1	0	0	X	1	1	BT
5	4	1	2	0	2	1	0	2	1	1	2	1	2	2	2	2	1	22	22	2	2	0	0	0	X	0	1	BT
6	4	3	0	1	3	0	3	0	0	1	2	2	2	2	2	1	3	25	25	0	0	0	0	0	X	0	1	BT
7	3	1	0	1	3	3	0	0	0	2	3	3	3	2	2	1	2	26	26	1	0	0	0	0	X	0	1	BT
8	4	2	1	2	1	1	0	2	2	2	0	1	2	2	0	1	0	19	19	0	1	0	0	0	X	0	1	BT
9	4	2	0	1	1	2	1	1	1	1	0	1	1	2	1	1	1	17	17	0	0	X	0	0	X	0	1	BT
10	5	2	0	2	1	2	0	0	0	0	1	2	2	1	0	1	1	15	15	0	0	X	0	0	X	0	1	MMQ
11	5	0	0	1	1	1	0	0	1	0	3	3	3	3	2	2	2	22	22	1	2	0	0	3	trouble sleeping	0	1	JP
12	4	1	1	1	2	1	1	0	0	0	0	1	0	3	3	2	1	17	17	0	0	0	0	0	X	0	1	JR
13	3	2	0	0	3	3	2	0	0	0	3	3	3	2	3	3	3	30	30	3	0	0	0	0	X	0	1	JP
14	5	1	1	1	2	3	0	0	0	0	2	2	1	0	0	0	1	14	14	3	0	X	0	0	X	0	1	JP
15	4	2	0	0	2	1	1	2	0	0	2	2	2	1	1	1	0	17	17	1	0	0	0	0	X	0	1	JP
16	4	2	0	0	2	2	0	1	0	0	0	0	1	0	0	0	0	8	8	2	0	0	0	0	X	0	1	JP	patient switched to levofloxacin, study ended.
17	5	2	1	1	3	3	3	1	3	3	2	2	3	3	3	2	1	36	36	0	0	0	0	3	severe nausea, dry heaves, dizziness	1	1	JP
18	3	1	2	1	2	3	1	2	2	1	2	3	3	3	2	2	2	32	32	1	0	X	0	0	X	0	1	JP
19	4	1	1	0	1	1	0	0	0	0	0	0	1	2	2	2	1	12	12	0	0	X	0	0	X	0	1	JP
20	5	1	1	2	2	2	1	1	1	1	1	2	2	2	2	2	1	24	24	1	2	X	0	0	X	0	1	JC
21	4	2	0	2	2	3	2	0	2	3	0	2	3	3	3	2	2	31	31	2	0	2	0	1	hives	0	1	JR	patient given rx for yeast infection
22	5	1	0	1	1	2	0	0	1	1	0	1	2	2	0	0	0	12	12	1	1	0	0	0	X	0	1	JR
23	4	3	1	3	3	3	3	1	1	0	1	1	2	2	1	1	2	28	28	0	0	X	0	0	X	0	1	JR
24	4	2	0	0	1	2	1	1	0	1	0	0	0	1	1	0	1	11	11	0	0	0	0	0	X	0	1	JR
25	4	1	1	1	2	2	2	1	2	2	2	2	2	1	1	1	1	24	24	0	0	0	0	1	1 episode emesis	0	1	MMQ
26	5	1	0	1	2	2	2	1	0	0	1	2	2	2	1	1	0	18	18	2	0	0	0	1	nausea	0	1	AM
27	5	1	1	0	0	0	0	0	0	0	2	1	0	0	0	0	0	5	5	0	0	X	0	1	"tingling around heart when taking abx and BP meds together" - presumed mild problem	0	1	SS
28	6	0	0	0	0	0	0	0	0	0	0	0	0	0	0	0	0	0	0	1	0	X	0	0	X	0	1	self
29	5	2	1	2	1	0	0	0	0	0	1	0	1	0	0	0	0	8	8	0	0	0	0	0	X	0	1	AM
30	5	2	0	2	1	2	0	1	1	2	0	0	0	0	1	1	0	13	13	0	0	0	0	0	X	0	1	AM
31	5	1	0	1	1	1	0	2	0	0	0	0	0	0	0	0	0	6	6	0	0	0	0	0	X	0	1	self
32	4	3	1	2	3	2	1	2	1	1	2	3	1	1	1	1	1	26	26	0	0	0	0	0	X	0	1	BT
33	4	3	1	3	3	3	0	1	2	1	0	3	3	2	3	2	1	31	31	0	0	0	0	0	X	0	1	BT
34	4	1	0	1	0	0	1	0	0	0	0	0	1	1	0	0	0	5	5	0	0	0	0	0	X	0	1	BT
35	5	1	1	0	1	0	0	0	0	0	0	0	0	0	0	0	0	3	3	2	0	0	0	0	X	0	1	BT
36	4	2	2	1	1	1	2	2	2	2	1	1	2	2	1	1	1	24	24	0	1	0	0	0	X	0	1	BT
37	3	2	1	1	2	3	3	3	2	1	3	3	3	3	3	3	3	39	39	1	0	0	0	0	X	0	1	AM
38	1	3	2	3	3	3	3	1	0	1	3	3	3	3	1	1	1	34	34	3	0	1	0	0	X	0	1	AM
39	3	3	1	3	1	3	3	3	1	3	3	3	3	3	3	3	2	41	41	0	3	0	0	3	Indigestion, Heartburn	1	1	JC
40	5	3	0	2	3	3	1	0	2	0	0	0	3	3	3	3	2	28	28	3	3	X	0	0	X	0	1	JC
41	5	2	0	1	1	2	1	1	0	0	0	0	0	1	1	0	0	10	10	0	0	0	0	0	X	0	1	JC
42	4	2	0	2	0	2	3	2	2	0	0	0	3	2	2	0	0	20	20	0	2	0	0	0	X	0	1	JC
43	5	1	0	0	1	2	1	0	0	0	0	0	1	0	1	0	0	7	7	1	0	0	0	0	X	0	1	JC
44	3	1	0	1	0	2	2	3	1	2	2	2	2	2	2	2	2	26	26	0	0	1	0	0	X	0	1	JC
45	5	1	0	1	2	1	1	1	1	1	1	1	2	1	1	1	1	17	17	0	0	X	0	0	X	0	1	JC
46	4	1	0	1	1	2	1	0	1	1	3	3	3	3	3	3	2	28	28	0	0	X	0	1	Nausea	0	1	JC
47	4	3	1	3	2	2	1	0	0	1	1	1	1	1	1	1	1	20	20	2	0	0	0	0	X	0	1	JC
48	4	0	0	0	3	2	0	2	2	0	2	1	1	3	3	0	1	20	20	0	0	0	0	0	X	0	1	JC
49																			0
50	2	3	2	3	1	2	2	1	2	3	3	3	3	3	3	2	2	38	38	3	0	X	0	0	X	0	1	JC
51	5	1	0	2	3	1	1	0	1	0	0	0	0	1	0	0	1	11	11	0	0	0	0	0	X	0	1	MT
52	5	1	0	0	1	1	1	0	0	0	1	0	0	1	1	1	1	9	9	2	0	X	0	0	X	0	1	MT
53	4	0	0	1	0	0	0	1	0	0	0	0	1	1	1	0	1	6	6	0	0	0	0	0	X	0	1	MT
54	4	1	1	1	2	1	2	0	0	1	1	1	1	0	0	0	0	12	12	2	1	X	0	0	X	0	1	MT
55	4	0	0	0	1	0	0	1	0	0	0	0	0	1	0	0	0	3	3	0	2	1	0	0	X	0	1	MT	Took Diflucan
56	4	1	1	1	1	1	1	1	1	1	2	2	2	2	1	1	1	20	20	0	0	1	0	0	X	0	1	JC
57	4	1	0	0	3	2	2	1	3	1	1	1	2	2	1	1	1	22	22	2	0	2	0	0	X	0	1	JC
58	5	1	1	1	1	1	1	2	0	1	0	0	0	0	0	0	1	10	10	0	0	X	0	0		0	1	AQ
59																			0										Patient said she would mail the form in
60	4	3	2	2	0	3	2	2	2	2	2	1	1	1	0	0	0	23	23	0	0	X	0	0	X	0	1	JC
61	5	1	0	0	1	1	0	1	0	0	2	2	2	1	0	0	0	11	11	0	0	0	0	0	X	0	1	JC
62	4	1	0	0	0	2	1	1	0	0	1	0	2	2	2	1	1	14	14	0	0	0	0	1	Nausea	0	1	JC
63	5	2	0	0	0	1	2	0	2	3	2	1	2	3	1	1	0	20	20	2	0	0	0	0	X	0	1	JP
64	4	1	0	1	1	1	0	0	1	0	2	3	3	2	2	1	1	19	19	1	1	X	0	0	X	0	1	AM
65	4	3	2	3	3	3	2	2	1	2	1	1	1	2	2	2	1	31	31	0	0	0	0	0	X	0	1	AM
66	4	2	2	2	2	2	1	0	0	1	1	0	0	0	0	0	1	14	14	1	0	X	0	0	X	0	1	self
67																			0
68																			0
69	4	2	0	0	3	2	1	1	2	2	2	2	2	2	2	2	1	26	26	1	0	0	0	0	X	0	1	JC
70	4	2	0	0	2	2	2	0	2	2	2	2	2	2	2	2	2	26	26	0	0	0	0	0	X	0	1	JC
71	3	3	2	3	2	3	3	3	3	3	2	2	2	2	1	1	1	36	36	0	0	0	0	0	X	0	1	AM
72	4	1	1	1	3	2	0	0	0	0	3	3	2	1	1	1	3	22	22	1	1	0	0	0	X	0	1	AM
73	4	1	0	1	2	2	0	0	1	0	2	1	1	2	1	1	2	17	17	0	0	X	0	0	X	0	1	AM
74	4	2	0	2	1	2	2	1	0	1	1	0	1	2	2	1	0	18	18	1	0	X	0	0	X	0	1	AM
75	5	1	0	1	2	2	1	0	0	0	0	0	0	0	0	0	0	7	7	0	0	X	0	0	X	0	1	AM
76	4	1	0	0	0	2	1	0	3	2	1	1	2	2	2	2	2	21	21	1	1	0	0	0	X	0	1	JR
77	5	3	1	1	3	2	2	0	1	1	1	1	2	1	2	1	1	23	23	2	1	1	0	0	X	0	1	MT
78	4	2	3	2	3	2	2	0	3	1	3	2	3	1	0	0	2	29	29	0	1	0	0	0	X	0	1	BT
79	5	2	1	3	1	2	2	1	1	1	0	1	2	2	1	1	1	22	22	0	0	0	0	0	X	0	1	BT
80	5	0	0	0	1	1	0	2	1	1	1	1	1	1	0	0	0	10	10	0	0	0	0	0	X	0	1	JP
81																			0
82	4	1	0	1	2	2	2	2	3	2	3	3	3	3	2	2	2	33	33	1	0	0	0	0	X	0	1	JP
83	4	2	0	3	3	3	2	0	2	0	0	1	2	2	2	1	0	23	23	0	0	0	0	0	X	0	1	JP
84	3	2	3	2	3	3	2	0	1	0	2	2	2	2	1	0	0	25	25	1	0	X	0	0	X	0	1	JP
85	5	3	1		0	2	2	3	3	1	0	0	0	1		0	0	16	16	2	0	0	0	0	X	0	1	SS
86	3	2	1	2	3	2	1	0	0	1	2	0	2	2	2	1	3	24	24	1	0	x	0	0	x	0	1	MT
87	4	2	3	2	1	2	0	0	3	3	0	1	2	0	1	2	0	22	22	0	0	0	0	0	X	0	1	MT
88	5	1	1	0	1	1	0	0	0	0	0	0	0	1	0	0	0	5	5	0	0	0	0	0	X	0	1	BT
89	5	2	0	1	3	2	1	2	0	0	0	0	1	1	2	1	1	17	17	1	0	X	0	0	X	0	1	JR
90	5	1	0	1	1	2	1	0	3	1	0	0	2	2	1	1	0	16	16	3	1	0	0	3	severe nausea	0	1	SS
91	4	0	0	0	1	0	0	2	3	1	2	2	2	2	2	2	2	21	21	1	0	0	0	0	X	0	1	SS	Pt seen for urgent on 5/18 as not back to baseline, abx extended 3 more days (Augmentin 875mg Bid)
92	4	1	1	0	0	0	2	2	1	1	1	0	0	0	1	1	1	12	12	0	0	0	0	0	X	0	0	BT
93	2	1	1	1	2	1	0	0	1	0	1	2	2	2	2	2	2	20	20	0	0	0	0	0	X	0	1	BT	Enrolled 5/15 but started taking abx 5/18
94																			0
95	4	2	0	2	3	3	3	1	0	1	0	0	1	1	1	0	0	18	18	0	0	0	0	0	X	0	1	JP
96	5	1	0	1	1	1	0	0	0	1	0	1	0	0	0	0	0	6	6	0	0	X	0	0	X	0	1	JP
97	2	1	0	1	0	2	2	0	1	2	0	0	1	1	0	0	0	11	11	0	0	X	0	0	X	2	1	JC
98	3	3	1	1	1	3	3	1	3	3	2	2	2	2	2	1	1	31	31	3	1	0	0	0	X	1	1	JC
99	5	0	0	0	0	1	0	0	0	0	0	0	0	0	0	0	0	1	1	0	0	X	0	0	X	0	1	AQ
100	4	3	1	3	1	2	3	3	1	1	0	2	3	3	2	3	2	33	33	0	0	X	0	0	X	0	1	SS
101	5	1	0	1	1	0	1	1	1	1	0	0	1	1	0	0	1	10	10	0	1	0	0	0	X	0	1	AM
102	5	1	1	1	1	2	1	1	1	1	1	0	1	1	1	1	0	15	15	2	0	X	0	0	X	0	1	AM
103	2	3	2	3	2	2	2	2	1	1	3	3	3	2	2	2	1	34	34	0	0	0	0	0	X	0	1	MMQ
104	4	0	0	0	3	0	0	1	2	0	3	3	3	3	3	3	3	27	27	2	1	0	0	1	Hot flashes	0	1	BT	Hot flashes started 30 min after dose and lasted ~10 min
105	3	1	2	1	2	3	2	2	0	0	0	0	0	1	1	1	0	16	16	0	0	X	0	1	Frequent bowel movements	0	1	MT
106	1	2	2	2	3	2	2	2	1	2	0	0	2	3	2	2	2	29	29	0	0	1	0	0	X	1	1	JR
107	4	3	2	3	1	1	2	0	3	3	0	0	2	3	1	1	0	25	25	0	2	0	0	0	X	0	1	JR
108	5	2	0	2	1	2	2	0	1	1	0	0	0	1	0	0	0	12	12	0	2	2	0	3	Severe body aches	2	1	JR	Got flu shot at same time, unsure if related to meds, resolved within 24h
109	4	2	2	2	1	2	2	0	0	1	2	2	2	2	2	1	1	24	24	1	0	X	0	2	Blood in cough with nasal discharge	0	1	JR	Blood may be due to blood thinner
110																			0
111	4	2	1	1	3	2	3	0	0	0	0	0	0	1	1	0	2	16	16	0	0	0	0	0	X	0	1	AM
112	5	1	1	0	0	0	0	0	1	0	0	0	0	0	1	0	0	4	4	0	0	X	0	0	X	0	1	BT
113	5	1	0	0	1	0	0	1	1	1	0	0	1	1	1	0	0	8	8	1	0	0	0	0	X	1	1	BT
114	5	1	1	1	2	1	0	0	0	0	2	2	2	2	1	1	1	17	17	0	0	X	0	0	X	1	0	BT
115	3	0	1	0	2	0	1	2	0	0	0	0	0	0	1	0	0	7	7	1	1	0	0	1	nausea	0	1	BT
116																			0
117	4	2	2	2	2	2	1	1	2	2	1	2	2	2	1	1	2	27	27	2	1	2	0	0	X	0	1	JC
118	4	0	0	0	1	0	0	3	0	0	0	0	0	0	0	0	0	4	4	0	0	0	0	0	X	0	1	JC
119	5	2	1	2	1	1	0	0	0	0	0	0	1	1	0	0	0	9	9	2	0	0	0	1	drowsiness after med lasting 1 hour	0	1	AM
120	5	1	1	1	1	2	1	0	0	1	2	2	2	2	1	1	0	18	18	0	0	X	0	0	X	0	1	AM
121	3	3	0	3	3	3	3	3	3	2	2	3	3	3	3	3	3	43	43	0	0	0	0	0	X	0	1	JC
122	1	0	1	0	0	0	0	1	3	3	3	3	2	2	2	2	3	25	25	0	0	0	0	0	X	0	1	JC
123	4	2	1	0	0	0	1	3	1	2	2	2	2	2	0	1	2	21	21	0	0	0	0	0	X	0	1	JC
124	4	2	2	0	1	2	0	1	2	1	2	2	2	2	1	0	1	21	21	0	0	0	0	0	Noisy stomach	0	1	AM
125	4	1	1	0	2	3	2	1	0	1	3	3	3	2	3	2	3	30	30	1	0	0	0	0	X	0	1	AM	No increase from baseline abdominal pain
126	5	2	1	1	3	3	2	2	2	1	2	2	2	2	1	1	1	28	28	2	1	0	0	1	Nausea	0	1	JP	Taking diflucan prophylaxis
127	5	2	1	2	3	2	1	1	2	0	2	3	2	2	3	1	1	28	28	0	0	0	0	1	Nausea	0	1	BT
128	4	1	0	0	3	1	0	0	1	1	0	0	1	1	1	1	0	11	11	0	1	0	0	0	X	0	1	BT
129	4	2	2	3	3	3	3	0	2	2	2	2	3	3	3	3	2	38	38	0	0	0	0	0	X	0	1	MT
130	4	3	0	2	3	2	1	0	2	1	0	0	0	1	0	1	2	18	18	0	0	0	0	0	X	0	1	JP
131	5	2	0	1	0	2	2	0	0	0	0	0	0	0	0	0	0	7	7	0	0	0	0	0	X	0	1	JP	Had some diarrhea first day but now gone
132	4	1	0	0	2	2	1	0	0	0	0	0	0	1	1	0	0	8	8	0	0	0	0	0	X	0	1	MT	Had diarrhea on day 1 only; had acid reflux on day 1 only after tomato sauce
133	5	1	0	1	2	0	1	0	0	0	0	0	0	0	0	0	0	5	5	1	0	X	0	0	X	0	1	JP	Symptom 4 cough: not sure if related to current infection
134	5	3	1	3	2	3	0	1	1	1	0	1	0	0	0	0	1	17	17	2	0	0	1	0	X	0	1	JP	Rash on neck on day 3
135	4	2	0	1	2	2	1	1	1	0	1	1	2	2	1	0	0	17	17	0	0	1	0	0	X	0	1	JR
136	5	1	1	0	1	2	1	1	1	1	0	0	2	1	1	2	2	17	17	0	1	0	0	0	X	0	1	JP
137	5	2	0	2	2	3	2	0	2	2	1	1	2	2	2	2	2	27	27	3	2	X	0	0	X	0	1	JR
138	5	2	1	2	3	3	1	1	1	2	3	2	2	1	1	1	2	28	28	0	0	0	0	0	X	0	1	JR
139	5	2	1	2	2	2	2	0	2	2	2	2	1	1	1	1	2	25	25	3	2	X	0	0	X	0	1	JR
140	4	0	0	1	1	2	1	1	3	1	0	1	3	3	2	1	1	21	21	0	0	0	0	0	X	0	1	BT
141	4	2	0	2	1	1	2	1	0	0	0	0	0	0	0	0	0	9	9	0	1	0	0	0	X	0	1	JC
142	6	0	0	0	0	2	0	0	0	0	0	0	0	0	0	0	0	2	2	0	0	0	0	0	X	0	1	AM	Longstanding post nasal discharge (symptom 5)
143																			0
144	5	1	0	0	1	2	2	1	0	0	0	0	0	0	0	0	0	7	7	2	1	X	0	1	Dry mouth	0	1	JC
145	5	1	1	1	1	1	0	1	0	1	0	0	1	2	2	2	2	16	16	0	1	0	0	0	X	0	1	AM
146	5	1	0	1	1	1	1	0	1	0	0	0	1	0	1	0	1	9	9	2	0	X	0	0	X	0	1	BT
147	3	1	2	3	2	3	2	2	1	2	2	2	2	2	2	2	3	33	33	0	0	0	0	0	X	0	1	JC
148	4	2	1	2	0	0	1	1	0	0	0	1	1	1	1	1	1	13	13	3	0	2	0	0	X	2	1	JC
149																			0
150	3	3	1	3	1	3	3	3	1	1	2	2	1	2	2	0	2	30	30	2	2	X	0	0	X	0	1	JC
151	4	2	3	2	0	1	1	0	0	0	1	1	1	1	0	0	0	13	13	0	0	0	0	2	Constipation	0	1	SS
152	5	1	0	1	2	2	0	0	1	0	1	1	1	1	0	0	0	11	11	2	1	0	0	0		0	1	SS	Diarhrea with IBS
153																			0
154	5	1	1	1	0	1	1	2	0	1	2	2	2	2	1	2	0	19	19	0	0	0	0	0		0	1	JC
155	3	0	1	1	3	0	0	1	2	0	3	3	3	3	2	0	0	22	22	0	1		0	0	0	0	1	JC
156	5	2	0	1	1	0	0	0	0	0	0	0	0	0	0	0	0	4	4	0	0	0	0	0		0	1	MT
157	4	1	0	0	2	0	0	0	1	0	1	1	0	1	1	0	0	8	8	1	1	0	0	0		0	1	JC
158																			0
159	4	2	0	0	2	1	1	1	1	1	1	1	0	1	1	0	0	13	13	2	0	0	0	0		0	1	JC
160	5	1	0	0	0	2	1	0	0	0	0	0	1	1	1	1	2	10	10	1	0	0	0	0		2		JC
161	5	2	0	1	0	0	0	0	0	0	1	1	1	1	0	0	0	7	7	0	0	0	0	0		0	1	JC
162	5	2	2	1	0	1	0	0	0	0	0	0	1	0	0	0	0	7	7	0	0	0	0	0		0	1	JC
163	4	2	1	2	3	2	1	0	0	0	2	2	2	2	1	1	0	21	21	1	0	0	0	0		0	1	JR
164	4	2	2	2	2	3	2	0	0	2	3	3	3	2	2	1	1	30	30	0	0	0	0	3	Nausea/vomiting	0	1	JP
165	4	2	2	2	2	0	1	3	3	2	2	2	1	1	1	1	1	26	26	0	1	0	0	0	x	0	1	MT
166	4	1	1	1	3	3	3	1	1	1	1	1	2	2	2	1	2	26	26	0	0	0	0	0	x	0	1	RB
167	4	1	0	1	1	2	1	3	0	1	0	0	0	2	2	2	2	18	18	0	2	0	0	0	x	0	1	RB
168	4	3	1	2	2	0	0	0	0	0	2	2	1	2	0	0	1	16	16	0	0	0	0	0	x	0	1	RB
169	5	1	1	1	1	2	0	0	1	1	1	1	1	1	1	1	0	14	14	0	0	0	0	0	x	0	1	JC
170	4	2	1	2	3	3	1	0	1	1	2	2	1	1	1	1	1	23	23	0	0	0	0	0	x	0	1	RB
171	5	0	3	2	3	1	1	1	2	0	0	0	0	0	1	1	3	18	18	0	0	x	0	0	x	0	1	MT	Had diarrhea for first couple days
172	4	1	0	1	1	1	0	1	2	2	2	2	2	1	1	0	0	17	17	1	1	x	0	0	x	0	1	MT
173	4	2	1	2	3	3	1	0	3	2	1	1	1	1	2	1	1	25	25	0	0	0	0	0	x	0	1	MT	Pt noticed that bottles A and B have same pills
174	4	2	0	2	2	2	1	2	1	1	2	2	1	1	0	0	1	20	20	0	0	0	0	0	x	0	1	MT
175	4	1	1	2	2	3	2	0	1	2	2	2	2	2	1	0	2	25	25	3	0	2	0	0	x	0	1	MT	Taking diflucan
176	5	1	0	1	1	1	1	1	0	1	0	0	1	1	0	0	0	9	9	1	0	0	0	0	x	0	1	MT
177	4	3	0	0	2	3	2	2	3	2	2	2	3	3	2	2	1	32	32	0	0	0	0	0	x	0	1	MT
178	4	0	0	0	2	1	1	0	0	0	2	2	1	1	0	1	0	11	11	0	0	0	0	0	x	0	1	MT
179	5	0	0	0	0	0	0	0	0	0	0	0	0	0	0	0	0	0	0	0	0	0	0	3	Lost voice for 48h	2	1	JR
180	5	1	0	2	0	2	1	0	0	0	0	0	0	0	0	0	0	6	6	0	0	x	0	0	x	0	1	JR
181	4	2	1	2	2	3	3	2	2	1	2	2	2	2	3	3	2	34	34	0	0	0	0	1	Upset stomach and nausea, not sure if virus	0	1	JR
182	4	1	0	2	2	1	1	0	1	0	0	0	2	1	1	1	0	13	13	0	0	x	0	0	x	0	1	JC
183	4	2	2	1	1	2	0	1	2	1	1	2	2	2	2	2	2	25	25	0	0	0	0	0	x	0	1	JR
184	4	1	1	1	2	1	2	2	2	0	2	2	2	2	2	2	2	26	26	0	0	0	0	0	x	0	1	MT
185	5	1	1	1	0	1	0	1	0	0	1	1	0	1	0	0	0	8	8	0	0	x	0	0	x	0	1	MT
186	4	1	1	0	2	2	1	1	1	1	0	1	1	1	1	1	1	16	16	0	2	0	0	0	x	0	1	SS
187	4	0	0	0	0	1	0	0	2	0	0	0	0	1	1	1	2	8	8	3	1	0	0	0	x	0	2	SS
188	4	3	3	3	3	3	2	3	3	3	3	3	3	3	2	3	3	46	46	3	0	0	0	0	x		1	SS
189	5	0	1	0	0	0	0	2	0	0	0	0	0	0	0	0	0	3	3	1	1	1	0	0	x	0	1	SS
190	5	1	0	0	0	0	0	0	0	0	2	2	0	1	0	0	0	6	6	1	0	1	1	0	x	0	1	SS
191	4	1	0	0	2	1	0	1	1	1	1	1	1	2	2	1	0	15	15	0	0	0	0	0	x	0	1	?
192	3	1	0	1	3	3	2	3	0	0	1	1	1	2	1	1	1	21	21	1	0	x	0	0	x	0	1	SS
193	5	1	1	0	0	1	0	2	3	3	1	1	1	2	1	1	0	18	18	0	0	0	0	2	nausea	0	1	SS
194	4	1	1	0	0	2	1	0	0	0	1	1	0	1	2	2	1	13	13	2	1	x	0	0	x	0	1	JC
195	4	1	0	0	2	2	2	0	0	0	0	0	1	0	1	0	1	10	10	0	0	0	0	0	x	0	1	JC
196	5	1	2	1	1	2	1	2	1	1	1	1	1	1	1	1	0	18	18	3	1	0	0		Labile blood sugar		1	?
197	5	1	0	1	2	2	0	1	1	1	0	0	1	1	1	1	0	13	13	2	2	0	0	0	x	0	1	JC
198	4	1	1	1	1	1	1	0	0	1	1	1	1	0	0	0	0	10	10	0	0	x	0	0	x	0	1	JC
199	5	1	1	1	0	1	1	0	0	1	0	0	0	0	0	0	0	6	6	0	0	x	0	0	x	0	1	JR
200	4	3	2	3	3	3	2	2	2	2	3	3	3	3	3	3	2	42	42	1	0	0	0	0	x	0	1	JR
201	4																		0
202	5																		0
203	4	2	1	2	3	3	2	0	0	1	1	1	2	2	1	1	1	23	23	2	0	0	0	2	Nausea	0	1	JR
204	5	1	0	0	2	3	3	0	0	0	0	0	0	0	0	0	0	9	9	1	0	0	0	0	x	0	1	BT
205	4	1	0	1	1	1	1	1	0	1	0	0	0	0	1	1	0	9	9	0	0	0	0	1	No sense of taste	0	1	BT
206	4	2	0	2	2	2	1	0	2	1	2	2	1	1	1	1	0	20	20	0	0	0	0	0	x	0	1	BT
207	5	2	0	3	0	2	3	0	1	0	2	2	0	0	1	2	2	20	20	0	0	0	0	0	x	0	1	BT
208	4	2	0	0	3	1	1	0	0	0	2	1	1	1	0	0	0	12	12	0	0	0	0	0	x	1	1	JR	Notify dr tmrw
209	4	2	0	0	1	0	0	0	1	1	0	0	1	0	0	0	0	6	6	0	0	0	0	0	x	0	1	JR
210																			0
211	5	0	0	0	2	2	2	0	3	2	2	2	2	2	2	2	2	25	25	0	0	2	0	0	x	0	1	JC
212	4	3	3	3	2	3	3	2	2	2	0	0	0	0	0	0	0	23	23	0	0	0	0	0	x	0	1	JR
213	5	2	1	1	1	1	0	0	1	0	0	0	0	2	0	0	0	9	9	0	0		0	0	x	0	2	Mt	Drop out, switched to amoxicillin 4/16
214	5	1	0	1	1	0	0	0	0	0	0	0	1	1	1	0	0	6	6	0	0	0	0	0		0	1	BT
215	5	1	0	1	1	0	0	0	0	0	0	0	0	1	1	1	0	6	6	0	0	0	0	0	x	0	1	BT
216	5	1	1	2	2	2	1	1	1	0	1	1	1	1	0	0	0	15	15	0	0	3	0	0	x	0	1	BT
217	5	0	0	0	2	0	0	0	0	0	0	0	0	1	0	0	1	4	4	0	0	0	0	0	x	0	1	BT
218	5	1	0	0	2	1	0	1	0	0	2	2	2	2	1	1	1	16	16	0	0	0	0	0	x	0	1	BT
219	4	2	2	2	0	1	1	1	1	1	1	1	1	1	1	1	1	18	18	2	0	0	0	2	tongue pain	0	1	BT
220	4	2	1	2	3	2	2	1	0	0	3	3	3	2	2	2	2	30	30	3	0	0	0	0		0	1	JP
221	5	1	0	0	1	0	0	1	0	0	0	0	1	1	0	1	0	6	6	0	0	0	0	1	intermittent lightheadedness	0	1	JC
222	4	2	2	2	0	0	0	0	0	0	0	0	3	3	0	2	2	16	16	0	1	0	0	0	x	0	1	JC
223	4	2	1	2	0	2	2	0	1	0	0	0	0	0	0	0	0	10	10	0	0	0	0	0	x	0	1	BT
224	5	2	1	1	0	0	1	0	0	1	0	0	0	0	0	0	0	6	6	0	0	0	0	0	x	0	1	JC
225	5																		0
226	5	2	0	1	1	2	2	0	0	1	0	0	1	0	0	0	0	10	10	0	0	0	0	0		0	1	JP
227	5	2	0	2	2	2	0	0	0	1	0	0	1	1	1	0	0	12	12	0	1	0	0	0	x	0	1	MT
228	4	2	2	0	1	1	0	1	1	1	0	0	1	1	1	1	2	15	15	2	0	1	1	0	x	0	1	MT	Rash: red spots on abdomen and anterior neck, itchy, placed benadryl cream, started 6/11/16
229	5	1	0	0	2	1	0	2	2	0	1	1	2	2	1	0	1	16	16	0	0	1	0	0	X	0	1	mmq
230																			0
231	4	2	0	0	3	3	3	3	2	1	1	2	3	3	3	3	3	35	35	0	0	0	0	0	X	0	1	MMQ
232	4	2	0	0	1	1	1	0	1	1	3	2	1	1	1	0	0	15	15	0	0	0	0	0	X	0	1	MMQ
233	2	2	1	1	3	3	3	1	0	1	2	2	2	2	1	0	3	27	27	0	0	0	0	0	X	0	1	MT
234	5	0	0	0	1	1	0	1	0	0	0	0	0	0	0	0	0	3	3	3	0	0	0	0	X	0	1	BT
235																			0
236	5																		0
237	4																		0										called post-hoc
238	4	0	0	0	2	2	0	1	2	2	0	1	1	2	0	0	0	13	13	2	0	0	0	0		0	1	SS
239	3	2	0	2	2	3	2	3	3	3	3	3	3	3	3	3	3	41	41	0	0	0	0	0	X	0	2	DW
240																			0
241	3																		0										called post-hoc
242																			0
243	4	2	0	1	1	1	2	2	2	2	0	0	1	1	1	1	1	18	18	0	0	x	0	0	x	0	1	JC
244	5	1	2	0	1	1	0	1	1	1	0	0	1	1	0	0	0	10	10	0	0	0	0	0	x	0	1	BT
245	5	0	0	0	0	0	0	0	0	0	0	0	1	1	1	0	0	3	3	0	0	x	0	0	x	0	1	JC
246	5	0	0	0	3	2	0	0	0	0	0	0	0	0	0	0	0	5	5	3	0	0	0	0	x	0	1	JC
247	5	2	2	1	2	1	1	1	1	1	1	1	1	1	1	1	1	19	19	0	0	0	0	0	x	0	1	JC
248	5	1	0	1	1	1	1	0	0	0	0	0	0	0	0	0	0	5	5	0	0	0	0	0	x	0	1	AM
249	4	1	0	0	0	0	0	0	1	1	0	0	0	0	0	0	0	3	3	0	0	0	0	0	x	0	1	AM
250	3	2	1	2	3	3	2	3	2	1	0	1	0	1	1	1	1	24	24	2	0	0	0	0	x	0	1	AM
251	5	1	0	1	1	1	0	0	0	0	1	0	0	0	0	0	0	5	5	0	0	0	0	0	x	0	1	AM
252																			0
253	5	1	0	1	0	2	2	2	0	0	0	0	0	0	0	0	0	8	8	0	0	0	0	0	x	0	1	JC
254	4	1	1	1	0	1	0	0	0	1	0	0	2	2	1	1	1	12	12	0	0	0	0	0	x	0	1	AM
255	4	1	0	1	3	1	0	2	1	1	2	2	1	0	0	0	1	16	16	0	2	0	0	0	x	0	1	BT
256	4	3	0	2	2	3	3	2	0	0	2	2	2	2	2	2	0	27	27	0	0	0	0	0	x	0	1	BT
257	5	2	1	0	1	1	1	0	0	1	0	0	1	0	0	1	0	9	9	0	0	x	0	0	x	0	1	JR
258	4	0	0	0	0	2	0	0	0	0	0	0	0	0	0	0	0	2	2	0	0	0	0	0	x	0	1	JP	Call remade 2/3/17
259	4																		0	0	0	0	0	0	x	0	1	JP	Call remade 2/2/17
260	4	1	0	1	0	2	2	2	2	2	2	2	2	0	1	0	0	19	19	3	3	0	0	0	x	0	1	JP	Call remade 2/2/17
261	5	2	0	2	0	0	0	0	0	0	0	0	0	0	0	0	0	4	4	0	0	0	0	0	x	0	1	JP	Call remade 2/2/17
262	5	1	0	1	1	1	0	1	0	0	0	0	1	1	0	0	0	7	7	3	3	0	0	0	x	0	1	JC
263	3	1	0	1	3	2	1	1	0	1	3	3	2	1	1	1	1	22	22	2	2	x	0	0	x	0	1	JC
264	4	0	0	0	2	2	0	1	1	1	0	0	0	0	0	0	0	7	7	2	2	0	0	0	x	0	1	JP
265	5	1	0	0	1	0	1	0	0	0	1	1	1	1	0	0	0	7	7	0	0	0	0	0	x	0	1	MT
266	4	1	1	1	2	2	1	2	0	1	2	1	1	0	0	0	1	16	16	1	0	0	0	0	x	0	1	MT
267	5	3	0	3	0	2	3	2	0	1	1	2	2	2	2	3	2	28	28	0	0	x	0	1	Itching of her back	0	1	MT
268	5	1	1	1	1	0	0	0	1	1	0	0	1	1	0	0	1	9	9	1	0	1	0	0	x	0	1	MT
269	5	1	2	1	2	1	1	0	0	0	1	1	1	0	0	0	0	11	11	1	0	x	0	0	x	0	1	JP
270	4	1	0	0	1	1	1	0	0	0	1	1	1	1	1	0	0	9	9	1	0	x	0	0	x	0	1	JP
271	4	2	1	2	1	2	1	0	1	2	0	0	1	1	0	0	0	14	14	3	1	1	0	0	x	0	1	JP
272	4	0	0	0	2	2	0	0	0	2	0	0	2	2	2	1	1	14	14	1	0	0	0	0	x	0	1	JP
273	5	2	1	2	0	1	1	1	0	0	0	1	1	1	1	1	1	14	14	0	0	0	0	0	x	0	1	JP
274	5	1	1	2	1	2	1	0	1	0	0	0	0	0	1	1	1	12	12	0	0	x	0	0	x	0	1	JP
275	5	1	0	1	2	2	1	0	1	0	1	1	1	1	1	1	1	15	15	2	0	x	0	0	x	0	1	MT
276	3	3	2	3	3	2	0	2	2	2	3	3	3	3	2	0	0	33	33	0	1	0	0	0	x	0	1	JR
277	5	2	0	1	0	1	1	0	0	0	1	0	0	1	1	0	0	8	8	0	0	0	0	0	x	0	1	JR
278	4	1	0	1	2	2	1	1	0	1	0	0	1	1	1	0	1	13	13	1	1	0	0	0	x	0	1	JR
279	5	2	1	2	2	0	1	0	1	0	0	1	1	1	0	0	0	12	12	1	0	0	0	0	x	0	1	JR
280	4	3	0	1	3	1	2	0	1	1	1	1	2	2	2	2	0	22	22	1	0	0	0	0		0	1	JR
281	4	1	0	1	3	3	1	2	2	2	3	3	3	3	3	3	3	36	36	0	0	0	0	0	x	0	1	JR
282	3	2	1	3	2	2	1	2	1	1	2	2	3	3	3	2	1	31	31	0	0	x	0	0	x	0	1	JC
283	1	3	0	1	3	3	2	0	3	3	3	3	3	3	3	3	3	39	39	3	0	2	0	0	x	0	1	JP
284	5	3	1	2	3	3	2	2	2	0	0	0	2	2	2	1	2	27	27	0	0	0	0	0	x	0	1	SS
285	5	2	0	2	0	0	0	0	2	1	0	0	0	2	2	0	0	11	11	1	0	2	0	0	x	0	1	JP
286	4	1	0	0	1	2	1	2	1	2	1	1	1	1	2	1	0	17	17	0	0	0	0	0	x	0	1	SS
287	4	3	3	3	2	3	2	3	3	2	3	3	3	3	2	2	2	42	42	3	3	0	0	0	x	0	1	SS
288	4	0	2	1	0	1	0	1	2	2	0	0	0	1	1	1	0	12	12	0	0		0	0	x	0	1	SS
289	3	2	0	0	2	0	0	2	1	1	3	3	3	3	3	3	3	29	29	0	0	0	0	0	x	0	1	SS
290	5	1	2	2	1	1	1	3	1	2	0	0	2	1	0	2	1	20	20	1	0	0	0	0	x	0	1	JP
291	5	0	0	0	1	0	0	0	0	0	0	0	0	0	0	0	0	1	1	0	0	0	0	0	x	0	1	JP
292	4	3	3	3	2	2	1	0	1	2	1	2	3	2	3	3	2	33	33	3	1	0	0	0	x	0	1	JP
293	4	2	1	2	3	1	0	0	2	0	2	0	0	0	0	0	0	13	13	0	0		0	0	x	0	1	JP
294	3	2	1	1	2	1	1	2	3	1	3	3	2	2	1	1	2	28	28	3	1	0	1	1	vomiting	2	1	JP	stopped abx on day 2
295	4	2	1	2	2	2	0	2	2	2	2	3	3	3	3	3	3	35	35	1	2	0	0	0	x	1	1	JR
296																			0
297	3																		0
298	4	1	0	1	0	1	0	0	1	1	0	0	1	1	0	0	0	7	7	0	0		0	0	x	0	1	BT
299	4	0	0	0	2	1	0	1	1	1	1	0	1	1	2	1	2	14	14	0	0	0	0	0	x	0	1	AM
300	5	1	1	1	1	2	1	0	0	0	0	0	0	1	0	0	0	8	8	0	0		0	0	x	0	1	AM
301	5	1	0	0	1	0	0	0	0	1	0	0	0	1	1	1	0	0	6	0	0	0	0	1	nausea	0	1	BT
302	5	0	0	1	2	1	1	0	0	0	0	0	0	0	0	0	0	5	5	0	0		0	0	x	0	1	BT
303	5	1	0	1	1	1	1	2	1	0	0	0	1	1	0	0	1	11	11	1	1	0	0	0	x	0	1	BT
304	5	1	1	2	0	1	1	0	0	1	0	0	1	0	0	0	0	8	8	0	0	3	0	0	x	0	1	BT	treated for vaginal candidiasis
305	4	2	1	2	0	1	0	2	2	2	0	0	3	3	2	2	2	24	24	0	2	0	0	0	x	0	1	BT
306	4	2	1	1	2	2	1	2	2	1	1	1	1	2	1	1	1	22	22	2	2	0	0	0	x	0	1	JR
307	4	3	0	3	3	3	3	1	3	2	0	0	0	0	2	0	0	23	23	0	0	0	0	0	x	0	1	BT
308	4	3	2	3	2	2	2	0	2	2	1	3	3	2	3	2	2	34	34	0	0		0	0	x	0	1	JC
309	4	1	0	1	1	1	0	2	0	0	0	0	1	1	1	0	0	9	9	1	0		0	0	x	0	1	JR
310	5	0	0	0	2	0	1	1	1	0	1	0	0	0	2	2	2	12	12	1	1	0	0	0	x	0	1	JR
311	4	1	0	1	3	2	2	1	0	2	1	1	1	0	1	0	0	16	16	1	0	0	0	0	x	0	1	JC
312	4	0	1	0	1	2	2	0	1	2	1	1	1	1	0	0	0	13	13	2	1	0	0	0	x	0	1	JR
313	4	1	1	1	2	1	1	0	1	2	2	2	2	2	2	3	3	26	26	2	2	0	0	0	x	0	1	JR
314	4	1	0	1	2	0	0	3	2	0	0	1	2	0	0	1	2	15	15	2	1	0	0	0	x	0	1	MT
315	4	1	0	0	1	2	1	2	2	2	0	1	1	1	1	1	0	16	16	0	2	0	0	0	x	0	1	JC

## Sheet: DAY 10 CALL
Data Entry: Day 10 Call
		SNOT 16: Rate Each Symptom																		Side Effects
Study #	Symptom Rating	Symptom 1	Symptom 2	Symptom 3	Symptom 4	Symptom 5	Symptom 6	Symptom 7	Symptom 8	Symptom 9	Symptom 10	Symptom 11	Symptom 12	Symptom 13	Symptom 14	Symptom 15	Symptom 16	SNOT 16: Score Total	Calculated SNOT 16 total	Diarrhea	Abdominal Pain	(Women Only) Vaginal Discharge	Rash	Other	If other, specify sx	What dose recall?	Doses Missed/Did Not Take?	Take Again?	Notify Doctor?	Entry Staff Initials	Notes	Reason for not taking again
1	6	1	0	1		0	1	0	0	0	0	0	0	0	0	0	0	3	3	1	0	0	0	0	X	3	0	1	0	BT
2	5	1	0	0	1	0	0	1	0	0	1	1	1	1	0	0	0	7	7	0	0	X	0	0	X	1	0	1	0	BT
3	5	0	0	0	1	2	2	0	0	0	0	0	0	0	0	0	0	5	5	0	0	X	0	0	X	3	0	1	0	BT
4	5	0	1	2	2	1	2	1	0	0	2	2	2	2	2	2	2	23	23	1	0	2	0	0	X	1	0	1	0	MMQ
5	5	1	1	1	0	0	1	2	0	1	0	1	1	1	1	1	1	13	13	2	2	0	0	0	X	1	0	1	0	JR
6	4	2	0	1	3	0	0	0	0	0	3	3	3	3	2	1	2	23	23	0	0	0	0	3	nausea	3	0	1	1	JR
7	4	1	0	0	3	3	0	0	1	1	2	0	1	0	1	0	1	14	14	1	0	0	0	0	X	2	0	1	0	MMQ
8	5	0	0	0	0	1	0	1	1	1	0	0	1	0	0	0	1	6	6	0	0	0	0	0	X	3	5	2	0	JR		Pt stopped taking after 5 days because pt felt better
9	4	0	0	0	2	1	2	0	1	0	0	0	0	0	0	0	0	6	6	0	0	X	0	0	X	3	0	1	0	MMQ
10	5	0	0	1	0	1	0	0	0	0	0	1	1	2	2	2	2	12	12	0	0	X	0	0	X	3	0	1	0	JR
11	6	0	0	0	0	0	0	0	0	0	0	0	0	0	0	0	0	0	0	0	0	0	0	0	X	1	2	2	0	JC		Unclear; mild diarrhea, mod abd pain, severe trouble sleeping on day 3
12	6	1	1	1	2	0	0	0	0	0	3	3	3	2	3	1	0	20	20	0	0	0	0	0	X	3	0	1	0	JP
13	5	0	0	0	0	1	1	0	0	0	0	0	0	0	0	0	0	2	2	1	0	1	0	0	X	1	0	1	0	MMQ
14	5	0	0	0	3	3	2	0	0	0	1	1	0	0	0	0	2	12	12	0	0	X	0	0	X	3	0	2	1	JC		Had severe diarrhea on day 3
15	5	0	0	0	1	0	0	0	0	0	1	1	1	0	0	0	0	4	4	0	0	2	0	0	X	3	0	1	0	JC
16	5	1	0	1	1	1	1	1	0	0	0	0	1	1	0	0	0	8	8	0	0	0	0	0	X	3	0	1	0	JC
17																			0
18	5	1	1	1	1	1	0	1	2	1	1	1	1	2	1	1	1	17	17	2	1	X	0	0	X	3	0	1	0	JC
19	5	0	0	0	1	0	0	0	0	0	0	0	0	0	0	0	0	1	1	0	0	X	0	0	X	3	0	1	0	JC
20	5	0	0	2	0	0	1	0	1	1	0	1	2	2	1	1	1	13	13	0	1	X	0	0	X	3	0	1	0	JC
21	6	0	0	0	0	0	0	0	0	0	0	0	0	0	0	0	0	0	0	0	0	0	0	0	X	1	0	1	0	JR
22	5	0	0	0	0	1	0	0	1	0	0	0	1	1	0	0	0	4	4	0	0	0	0	0	X	1	0	1	0	SS
23	5	1	0	0	1	1	1	0	0	0	0	0	0	1	1	0	1	7	7	0	0	0	0	0	X	3	0	1	0	BT
24	5	1	0	0	2	1	1	0	0	0	0	0	0	0	0	0	0	5	5	0	0	0	0	0	X	2	0	1	0	AM	patient given albuterol and prednisone for wheezing
25	5	0	0	0	1	0	0	0	0	0	0	0	0	1	0	0	0	2	2	1	0	0	0	0	X	2	0	1	0	JP
26	5	1	1	1	1	1	0	1	0	0	0	0	0	0	0	0	0	6	6	0	0	0	0	0	X	3	0	1	0	JP
27	5	1	0	1	1	0	0	0	0	0	1	0	0	0	0	0	0	4	4	0	0	X	0	0	X	1	0	1	0	JP
28	5	1	0	1	0	1	0	0	0	0	0	0	0	0	0	0	0	3	3	0	0	X	0	0	X	3	0	1	0	JP
29	5	1	0	1	1	0	0	0	0	0	0	0	0	0	0	0	0	3	3	0	0	0	0	0	X	3	2	1	0	JR
30	5	2	0	2	0	0	1	0	0	0	0	0	1	0	0	0	0	6	6	0	0	0	0	0	X	2	0	1	0	MT
31	5	1	1	0	1	0	0	1	0	0	0	0	0	0	0	0	0	4	4	1	0	0	0	0	X	2	0	1	0	JC
32	4	3	0	2	3	2	3	0	1	0	3	3	3	2	1	1	2	29	29	0	0	0	0	0	X	2	0	1	0	JC
33	4	2	2	2	0	3	0	0	1	0	2	2	2	1	1	1	2	21	21	0	0	0	0	0	X	2	0	2	0	SS		Unclear reason
34	5	0	0	0	0	0	0	0	0	0	0	0	0	0	0	0	0	0	0	0	0	0	0	0	X	2	0	1	0	JC
35	6	0	0	0	0	0	0	0	0	0	0	0	0	0	0	0	0	0	0	1	0	2	0	0	X	1	0	1	0	SS
36	5	2	1	0	0	1	1	1	1	0	0	0	0	1	0	0	0	8	8	0	1	0	0	0	X	2	0	1	0	SS
37	5	1	0	1	1	2	1	1	0	0	0	0	1	1	0	0	0	9	9	0	0	0	0	0	X	2	0	1	0	JC
38	5	1	0	1	1	1	0	0	0	1	0	0	0	0	0	0	0	5	5	1	0	1	0	0	X	2	0	1	0	JC
39	5	1	1	0	0	2	1	0	2	2	0	1	1	1	1	1	1	15	15	0	0	0	0	0	X	3	3	2	0	JC		Severe abdominal pain, indigestion, heartburn on day 3
40	5	1	0	1	2	1	0	0	1	0	0	0	1	1	0	0	0	8	8	0	0	X	0	0	X	3	0	1	0	JC
41	5	1	0	0	0	0	1	0	0	0	0	0	0	0	0	0	0	2	2	0	0	0	0	0	X	3	0	1	0	JC
42																			0
43	5	1	0	0	1	1	0	0	0	0	0	0	0	0	0	0	0	3	3	0	0	0	0	0	X	3	0	1	0	JC
44	3	1	1	1	1	2	2	3	2	3	2	2	3	2	3	3	2	33	33	0	0	1	0	0	X	2	0	1	2	JC
45	6	0	0	0	0	0	0	0	0	0	0	0	0	0	0	0	0	0	0	0	0	X	0	0	X	3	0	1	0	JC
46	4	1	0	1	1	2	1	0	1	1	3	3	3	3	3	3	2	28	28	0	0	X	0	0	X	3	0	1	1	JC
47	5	1	0	1	2	2	1	0	0	0	0	0	0	0	0	0	0	7	7	0	0	0	2	0	X	3	0	1	1	JC
48	5	0	0	0	2	0	0	0	1	0	0	0	0	0	0	0	0	3	3	2	0	0	0	0	X	1	0	1	0	JC
49																			0
50	5	1	1	2	1	1	1	1	0	0	0	0	0	1	1	1	1	12	12	1	2	X	0	0	X	1	2	Not sure	0	MT		severe diarrhea on day 3, mild diarrhea and mod abd pain on day 10
51	6	1	0	1	1	0	0	1	1	0	0	0	0	0	0	0	0	5	5	0	0	0	0	0	X	2	0	1	0	JC
52	4	1	0	1	2	2	1	0	0	0	1	1	0	0	1	1	2	13	13	0	0	X	0	0	X	3	0	1	2	JC
53																			0
54	5	0	0	0	0	0	0	0	0	0	0	0	0	0	0	0	0	0	0	0	0	X	0	0	X	3	2	1	0	JC
55	5	0	0	1	1	0	0	1	1	0	0	0	0	0	0	0	0	4	4	0	1	1	0	0	X	3	0	2	0	JC		mod abd pain, mild vaginal discharge (took diflucan) on day 3
56	6	0	0	0	0	0	0	0	0	0	0	0	0	0	0	0	0	0	0	0	0	1	0	0	X	3	0	1	0	JC
57	5	0	0	0	2	1	1	0	2	1	0	0	0	0	1	0	0	8	8	0	0	3	0	0	X	3	0	2	1	JC		mod diarrhea and vaginal discharge on day 3, severe vaginal discharge on day 10
58	6	1	0	1	0	0	0	0	1	0	0	0	0	1	0	0	0	4	4	0	0	X	0	0	X	3	0	1	0	JC
59	5	3	0	2	0	2	2	2	2	2	0	0	2	2	2	0	0	21	21	0	0	0	0	0	X	3	0	1	0	JP
60	5	2	0	2	0	1	0	0	0	0	0	0	0	0	0	0	0	5	5	0	0	X	0	0	X	3	0	1	0	JC
61	5	0	0	0	0	0	0	1	0	0	1	1	0	0	0	0	0	3	3	0	0	0	0	0	X	3	0	1	0	JP	Diarrhea days 4-6
62	5	1	0	1	0	2	1	0	0	0	0	0	0	0	1	0	0	6	6	0	0	0	0	0	X	2	0	1	0	JP
63	5	1	1	0	0	0	0	0	1	1	1	0	1	1	0	0	0	7	7	2	2	3	0	0	X	3	1	1	0	JC
64	5	1	0	1	0	0	1	0	1	0	1	2	2	2	1	0	0	12	12	0	0	X	0	0	X	2	0	1	0	AM
65	4	2	2	1	0	3	0	0	2	2	0	0	0	2	1	0	0	15	15	1	1	0	0	0	X	3	0	1	0	BT
66	5	1	1	1	0	0	0	0	0	0	0	0	0	0	0	0	0	3	3	0	0	X	0	0	X	2	0	1	0	self
67																			0
68																			0												Hospitalized, Augmentin extended then switched to Levaquin
69	5	1	0	0	2	1	0	0	0	0	0	0	0	0	0	0	0	4	4	0	0	0	0	0	X	3	0	1	0	JR
70	5	0	0	0	0	0	0	0	0	0	0	0	0	0	0	0	0	0	0	0	0	2	0	0	X				1	AM	Day 10 call accidentally filled out on day 3 form
71																			0
72	5	1	0	0	2	1	0	0	0	0	1	1	1	1	0	0	0	8	8	0	0	0	0	0	X	3	0	1	0	JR
73	4	1	0	1	2	2	1	0	1	0	0	0	1	1	0	0	1	11	11	0	0	X	0	0	X	3	0	1	2	JR
74																			0
75	5	1	0	1	1	1	0	0	0	0	0	0	0	0	0	0	0	4	4	0	0	X	0	0	X	1	0	1	0	JR
76	4	1	3	2	1	3	2	0	3	2	1	1	3	3	3	3	3	34	34	2	1	0	0	0	X	3	0	1	0	BT
77	5	2	1	1	1	0	2	1	0	0	1	0	1	1	0	0	0	11	11	0	0	0	0	0	X	1	0	1	0	JP
78	5	0	0	1	2	2	1	0	1	1	0	0	0	0	0	0	0	8	8	1	0	0	0	0	X	3	0	1	0	JP
79	5	3	1	3	1	2	2	1	2	2	1	2	2	2	1	1	1	27	27	0	2	0	0	0	X	3	0	1	0	JP
80	6	0	0	0	0	0	0	0	0	0	0	0	0	0	0	0	0	0	0	0	0	0	0	0	X	3	0	1	0	JP
81																			0
82	5	0	1	0	3	1	1	3	2	0	3	3	3	3	3	2	2	30	30	1	0	3	0	0	X	3	0	1	0	MT
83	5	1	0	1	3	1	0	0	1	0	1	1	1	1	1	1	1	14	14	1	0	0	0	0	X	2	0	2	0	SS		unclear reason
84	3	1	2	0	3	3	2	0	0	0	1	1	2	1	1	0	0	17	17	1	0	X	0	0	X	1	0	1	0	BT
85	5	1	0	0	0	0	0	0	0	0	0	0	0	0	0	0	0	1	1	0	0	0	0	0	X	3	0	1	0	BT
86	5	2	1	2	2	1	1	0	0	0	0	0	2	1	1	1	1	15	15	1	0	X	0	0	X	3	0	1	0	JR
87	6	0	2	0	0	1	0	0	1	0	0	0	0	0	0	0	0	4	4	0	0	0	0	0	X	1	1	1	0	JR
88	2	1	1	1	1	2	2	0	1	1	0	0	0	1	0	0	0	11	11	0	0	0	0	0	X	3	0	2	0	JR		Unclear reason
89
90	5	1	0	0	0	1	1	0	0	0	0	1	1	1	0	1	1	8	8	3	1	0	0	1	nausea	1	0	2	0	BT		severe diarrhea on days 3 and 10
91																															patient's antibiotic course prolonged
92																			0
93																			0
94																			0
95	6	0	0	1	1	0	0	0	0	0	0	0	0	0	0	0	0	2	2	0	0	2	0	0	X	2	0	1	2	SS
96	5	1	0	0	0	1	0	0	0	0	0	0	1	0	0	0	0	3	3	0	0	X	0	0	X				0	SELF
97	2	1	0	0	0	2	2	0	0	2	0	1	1	0	0	1	1	11	11	0	0	X	0	0	X	3	0	2	2	JC		unclear reason
98																															zpak added day 7
99	5	0	0	0	0	1	0	0	0	0	0	0	0	0	0	0	0	1	1	0	0	X	0	0	X	2	1	1	0	SS
100	4	1	0	1	1	1	1	0	2	2	1	1	1	2	2	2	2	20	20	0	0	X	0	0	X	1	0	1	0	JC
101																			0
102	5	1	1	0	0	0	0	0	0	0	0	0	0	0	0	0	1	3	3	1	0	X	0	0	X	1	1	1	0	BT
103	5	2	2	2	2	0	0	0	0	0	0	0	0	0	0	0	0	8	8	0	0	0	0	0	X	3	0	1	0	BT
104	4	0	1	0	2	0	0	0	2	1	0	1	0	1	1	1	2	12	12	2	2	0	0	0	X	2	0	2	0	BT		mod diarrhea, mild abd pain on day 3; mod diarrhea and mod abd pain on day 10
105																			0
106																			0
107	4	1	1	2	1	1	1	1	2	1	2	2	3	3	1	1	0	23	23	0	1	0	0	0	X	2	0	1	2	JR	Stuffiness in head not going away
108	5	1	0	1	2	1	0	0	0	0	0	0	0	0	0	0	0	5	5	0	0	2	0	0	X	3	0	1	0	JP	Treated for yeast infection
109	5	2	1	1	1	2	2	1	1	1	1	1	1	1	1	1	1	19	19	0	0	X	0	0	X	3	0	1	0	JP
110																			0
111	5	1	1	1	1	0	0	0	0	0	0	0	0	0	0	0	0	4	4	0	0	0	0	0	X	3	0	1	0	BT
112	3	2	0	2	1	2	2	0	0	2	2	2	2	2	2	2	0	23	23	0	0	X	0		constipation	3	2	2	2	JC		unclear reason, had constipation as side effect
113	6	0	0	0	0	0	0	0	0	0	0	0	0	0	0	0	0	0	0	0	0	0	0	0	X	2	0	1	0	JC
114	5	1	1	1	1	0	0	0	0	0	0	0	0	0	0	0	0	4	4	0	0	X	0	0	X	3	0	1	0	JC
115	5	0	0	0	0	0	0	1	0	0	0	0	0	0	0	0	0	1	1	0	0	0	0	0	X	3	2	1	0	JC	made up for missed doses later
116																			0
117																			0
118	6	0	0	0	0	0	0	0	0	0	0	0	0	0	0	0	0	0	0	0	0	0	0	0	X	1	0	1	0	JC
119	6	1	1	1	0	1	0	0	0	0	0	0	0	0	0	0	0	0	0	0	0	0	0	0	X	1	0	1	0	JC
120	5	2	2	2	1	2	0	0	0	0	0	0	1	0	0	0	0	10	10	0	0	X	0	1	itchiness x 1 night	2	0	1	0	AM
121	4	3	2	3	3	3	3	2	2	2	3	3	3	3	2	2	3	42	42	3	2	3	2	0	rash "a little"	3	0	1	0	JR
122	6	0	0	0	0	0	0	0	0	0	0	0	0	0	0	0	0	0	0	0	0	2	0	0	X	2	0	1	0	JR
123	5	3	2	0	0	0	2	3	3	3	2	2	2	2	0	1	2	27	27	0	0	0	0	0	X	1	0	1	0	JP
124	5	0	0	0	0	1	0	1	2	0	1	1	0	0	0	0	0	6	6	0	0	0	0	0	X	1	0	1	0	JP
125	5	0	1	0	1	1	1	0	1	0	1	1	1	0	1	0	0	9	9	2	1	0	0	0	X	3	0	1	0	JP
126	4	1	1	0	3	1	0	0	1	0	1	1	1	1	0	0	0	11	11	0	0	0	0	0	X	3	1	1	0	JC
127	5	1	0	1	2	0	0	0	0	0	0	0	0	0	0	0	0	4	4	2	3	0	0		Vomiting x1	1	0	2	0	JP		mod diarrhea, severe abd pain, vomiting x1 on day 10
128	3	1	0	0	1	1	0	2	1	0	1	3	1	1	2	1	2	17	17	3	0	1	0	0	X	3	0	2	0	JP		severe diarrhea on day 10
129	4	2	2	0	2	3	2	2	3	3	3	3	3	3	3	3	3	40	40	0	0	3	0	0	X	3	0	1	2	JC
130	5	2	0	2	3	2	0	0	0	0	0	0	0	0	0	0	0	9	9	0	0	0	0	0	X	3	0	2	0	JC		unclear reason
131	6	0	0	0	0	1	0	0	0	0	0	0	0	0	0	0	0	1	1	0	0	0	0	0	X	3	0	1	0	JP
132	6	0	0	0	1	1	0	0	0	0	0	0	0	0	0	0	0	2	2	1	0	0	0	0	X	3	0	1	0	JP
133	5	0	0	0	1	1	0	0	0	0	0	0	0	0	0	0	0	2	2	0	0	X	0	0	X	1	0	1	0	JR
134	4	1	1	1	0	2	0	1	1	1	0	1	1	1	1	0	0	12	12	0	0	0	0	0	X	2	0	1	0	JR
135	5	0	0	0	2	2	2	0	0	0	0	0	0	0	0	0	0	6	6	0	0	0	0	0	X	2	0	1	0	JR	Late on 1 dose
136	5	1	1	1	1	0	1	1	0	0	0	0	0	0	0	0	0	6	6	1	0	0	0	0	X	2	0	1	0	JR	Late on 2 doses
137	6	0	1	0	0	0	0	0	3	3	1	0	1	1	0	0	0	10	10	3	0	X	0	0	X	3	0	1	0	BT
138	5	0	1	1	2	0	0	0	0	1	0	0	0	0	0	0	0	5	5	0	0	0	0	0	X	3	0	1	0	JC
139	5	1	1	1	1	0	1	0	1	1	0	2	0	0	0	0	0	9	9	0	0	X	0	0	X	1	0	1	0	BT
140	6	1	0	1	0	1	0	0	0	0	0	0	0	0	0	0	0	3	3	0	0	0	0	0	X	3	2	1	0	JC
141	6	0	0	0	0	0	0	0	0	0	0	0	0	0	0	0	0	0	0	0	0	0	0	0	X	3	0	1	0	JC
142	6	0	0	0	0	1	0	0	0	0	0	0	0	0	0	0	0	1	1	0	0	0	0	0	X	3	0	1	0	JC
143																			0
144	6	0	0	0	0	1	0	0	0	0	0	0	0	0	0	0	0	1	1	0	0	X	0	0	X	2	0	1	0	JC
145	4	2	0	0	0	1	1	1	0	0	0	0	0	1	1	0	1	8	8	0	0	0	0	0	X	3	0	1	0	JC
146	5	1	0	1	2	1	1	0	0	0	0	1	1	1	0	0	1	10	10	0	0	X	0	0	X	3	0	1	0	JC
147	3	2	1	2	1	3	2	1	1	1	1	1	1	1	1	1	2	22	22	0	0	0	0	0	X	2	0	2	0	JC		symptom rating 3 for day 3 & 10
148	5	1	0	1	0	1	0	0	0	0	0	0	0	0	0	0	0	3	3	1	0	2	0	0	X	1	0	1	2	JC
149	6	0	0	0	0	0	0	0	0	0	0	0	0	0	0	0	0	0	0	0	0	0	0	0	X	2	0	1	0	SS
150	5	2	0	2	1	2	2	3	1	1	2	3	1	2	1	0	2	25	25	0	0	X	0	0	X	3	1	2	2	JC		mod diarrhea & abd pain on day 3
151	5	0	2	0	0	0	0	0	0	0	0	0	0	0	0	0	0	2	2	0	0	0	0	0	X	1	2	1	0	JC
152	5	0	0	0	2	1	0	0	0	0	1	1	1	1	0	0	0	7	7	0	0	0	0	0		2	0	1	0	JC
153	6	0	0	0	0	0	0	0	0	0	0	0	0	0	0	0	0	0	0	0	0	0	0	0	x	2	0	1	0	MT
154	4	0	0	0	1	0	0	2	2	1	1	1	2	1	1	1	0	13	13	0	1	x	0	00:00:00	x	1	0	1	0	JC
155	5	0	1	1	2	0	0	0	0	0	1	1	0	0	0	0	0	6	6	0	0		0	0		3	0	1	0	JC
156	4	1	0	1	1	1	0	0	0	0	1	0	0	0	0	0	0	5	5	0	0	0	0	0		2	0	1	0	JR
157	5	1	1	0	2	0	1	0	0	0	0	0	0	0	1	0	0	6	6	0	0	1	0	0		3	0	1	0	JR
158																			0
159	5	2	0	2	0	0	0	0	0	0	0	0	0	0	0	0	0	4	4	0	0	0	0	0	x	3	0	1	0	JP
160	5	1	0	1	0	2	1	0	1	0	0	0	0	0	0	0	0	6	6	0	0	0	0	0	x	3	8	2	1	JR	Only took 3 days due to side effects of diarrhea	diarrhea
161	5	1	0	1	0	0	0	0	0	0	0	0	0	0	0	0	0	2	2	0	0	0	0	0	x	3	0	1	0	JR
162	6	1	1	1	0	0	0	0	1	0	0	0	0	0	0	0	0	4	4	0	0	0	0	2	Lightheadedness	3	0	2	0	JP		mod lightheadedness on day 10
163	5	1	0	0	1	0	0	0	0	0	0	0	0	0	0	0	0	2	2	0	0	0	0	0	x	1	0	1	0	JP
164	5	2	1	0	2	2	2	0	0	0	0	0	0	0	0	0	0	9	9	0	0	0	0	3	nausea	3	0	1	0	JC
165	5	1	0	1	0	0	0	1	0	1	0	0	1	0	0	0	0	5	5	0	0	0	0	0	x	3	0	1	0	JC
166	5	1	0	1	0	2	0	0	0	0	0	0	0	0	0	0	0	4	4	0	0	0	0	0	x	3	0	1	0	JC
167	5	1	0	2	2	3	0	1	0	1	0	0	0	0	0	0	0	10	10	0	1	0	0	0	x	3	0	1	0	MT
168	5	1	0	1	1	0	0	0	0	0	1	0	0	0	0	0	0	4	4	1	0	0	0	0	x	3	0	1	0	MT
169	5	1	0	1	0	0	0	0	0	0	0	0	0	0	0	0	0	2	2	0	0	0	0	0	x	3	0	1	0	JC
170	4	1	0	1	2	1	1	0	0	0	0	0	0	0	0	0	0	6	6	0	0	0	0	0	x	2	0	1	0	JC
171	5	0	1	0	0	0	0	0	1	0	0	0	0	0	0	0	0	2	2	0	0	x	0	0	x	3	0	1	0	JR
172	5	0	0	0	0	0	0	0	0	0	0	0	0	0	0	0	0	0	0	3	0	x	0	0	x	1	0	1	0	JR	Took the last dose a day late due to side effects
173																			0
174	3	1	0	1	3	2	3	1	0	0	2	2	0	0	1	0	0	16	16	0	0	2	0	0	x	2	0	1	0	JR
175	6	1	0	0	1	0	1	0	1	0	0	0	0	0	0	0	1	5	5	0	1	0	0	0	x	3	0	1	0	JR
176	5	1	0	1	1	0	0	2	0	0	0	0	0	0	0	0	0	5	5	1	0	0	0	0	x	3	0	1	0	JR
177	4	3	2	2	2	3	2	3	3	3	2	2	3	3	2	2	2	39	39	0	0	0	0	0	x	3	0	2	1	JR		unclear reason
178	2	2	0	1	3	3	2	2	2	2	2	3	2	2	1	1	1	29	29	0	0	0	0	0	x	3	2	2	0	JR	Switched to levaquin on 2/10 (day 7/7 of augmentin)	worsening symptoms
179	6	0	0	0	0	0	0	0	0	0	0	0	0	0	0	0	0	0	0	0	0	0	0	0	x	1	3	1	0	JC
180	4	3	0	2	1	2	1	1	0	0	1	1	1	0	0	0	0	13	13	0	0	x	0	0	x	3	4	1	0	JC
181	5	1	0	1	1	1	1	1	1	0	1	1	1	1	1	1	0	13	13	0	0	0	0	0	x	3	0	1	0	MT
182	5	1	0	1	1	1	1	0	0	1	0	1	0	0	0	0	1	8	8	0	1	x	0	0	x	3	0	1	0	MT
183	5	1	1	1	1	0	0	2	1	2	1	1	1	1	0	0	0	13	13	0	0	1	0	0	x	2	0	1	0	JC
184	4	1	0	1	2	1	0	1	1	0	1	1	1	2	1	1	1	15	15	0	0	0	0	0	x	3	0	1	0	SS
185	5	2	2	1	0	1	0	0	1	1	1	1	0	1	0	0	0	11	11	0	0	x	0	0	x	3	0	1	0	SS
186	4	1	1	0	2	2	0	2	2	1	0	0	1	1	0	0	1	14	14	0	1	0	0	0	x	3	0	2	0	SS		mod abd pain on day 10
187																			0
188	5	2	2	2	1	2	1	2	2	1	3	3	3	3	2	1	1	31	31	1	0	1	0	0	x	3	0	2	2	SS		severe diarrhea on day 3
189	5	0	0	0	0	0	0	0	0	0	0	0	0	0	0	0	0	0	0	0	0	2	0	0	x	3	0	1	0	SS
190	6	0	0	0	0	0	0	0	0	0	0	0	0	0	0	0	0	0	0	0	0	0	0	0	x	3	0	1	0	JC
191	5	1	0	0	1	1	0	0	0	1	1	1	1	1	0	0	0	8	8	0	0	0	0	0	x	1	0	1	0	JC
192	3	3	0	2	3	3	3	3	1	1	2	2	2	2	1	2	0	30	30	0	0	x	0	0	x	2	0	2	0	JC		symptom rating 3 on days 3 & 10
193																			0
194	5	0	0	0	0	0	0	0	0	0	0	0	0	0	0	0	0	0	0	0	0	x	0	0	x	3	0	1	0	JC
195	5	0	0	0	2	0	0	0	0	0	0	0	1	0	0	0	0	3	3	0	0	2	0	0	x	3	0	1	0	JC
196	5	1	0	1	2	2	1	0	0	0	1	1	1	1	0	0	0	11	11	0	0	1	0		Higher blood sugars	1	0	1	0	JC
197	6	0	0	0	0	0	0	0	0	0	0	0	0	0	0	0	0	0	0	0	0	0	0	0	x	3	1	2	0	JC		mod diarrhea and abd pain on day 3
198	4	1	0	1	0	0	0	0	0	0	0	0	0	0	0	0	0	2	2	0	0		0	0	x	3	0	1	0	JR
199	6	0	0	0	0	0	0	0	0	0	0	0	0	0	0	0	0	0	0	0	0	x	0	0	x	3	0	1	0	JR
200																			0
201	6	1	0	0	0	1	0	0	1	0	0	0	0	0	0	0	0	3	3	0	0	0	0	0	x	3	1	1	0	BT
202																			0
203	6	2	0	2	1	0	0	0	0	0	0	0	0	0	0	0	0	5	5	0	0	0	0	0	x	1	0	1	0	JR
204	5	1	0	1	3	2	0	0	0	0	0	0	0	0	0	0	0	7	7	0	0	0	0	0	x	3	0	2	0	JC		mild diarrhea on day 3
205	4	3	0	3	2	0	1	1	3	3	0	0	0	0	2	1	0	19	19	0	0	0	0	0	x	3	0	1	0	JC
206	5	1	1	1	1	1	0	0	0	0	0	0	0	1	0	0	0	6	6	0	0	1	0	0	x	2	0	1	0	JR
207	5	1	3	1	0	2	2	1	0	0	1	2	2	1	1	2	2	21	21	0	0	0	0	0	x	3	0	1	0	JR
208	4	2	1	0	3	1	0	0	2	0	1	1	1	1	0	0	0	13	13	0	0	0	0	0	x	3	0	2	1	JC	Notify dr tmrw	unclear reason
209	6	0	0	0	0	0	0	0	0	0	0	0	0	0	0	0	0	0	0	0	0	0	0	0	x	3	0	1	0	BT
210																			0
211	5	0	0	0	3	2	2	0	0	0	0	0	2	2	2	0	0	13	13	0	0	0	0	0	x	3	0	1	0	JC
212	5	1	0	0	0	1	1	0	0	0	0	0	0	0	0	0	0	3	3	0	0	0	0	0	x	2	0	1	0	JC
213																			0
214	5	1	1	1	0	1	0	0	0	0	0	1	1	1	1	1	0	9	9	0	0	0	0	0		3	0	1	0	BT
215	5	1	1	1	0	1	0	0	0	0	0	1	1	1	1	1	0	9	9	0	0	0	0	0	x	3	0	1	0	BT
216	5	1	0	1	1	1	1	1	0	0	1	0	0	0	0	0	0	7	7	0	0	3	0	0	x	3	0	1	0	BT
217	4	0	0	3	2	0	0	0	0	0	0	0	0	0	0	0	2	7	7	0	0	0	0	0	x	2	0	1	0	BT
218	5	0	0	0	0	0	0	2	0	0	0	0	1	1	1	0	0	5	5	0	0	0	0	0	x	2	0	1	0	BT
219	4	2	1	1	0	1	1	1	1	1	2	2	2	2	1	1	1	20	20	2	0	0	0	0	x	1	0	1	0	JC
220	1	3	0	3	3	3	3	0	1	1	3	3	3	3	3	3	2	37	37	0	0	0	0	0	X	2	0	1	0	jc
221	6	0	0	1	1	0	0	0	0	0	0	0	0	0	0	0	0	2	2	0	0		0	0		3	0	1	0	JP
222																			0
223	6	0	0	0	0	0	0	0	0	0	0	0	0	0	0	0	0	0	0	0	0	0	0	0	x	3	0	1	0	BT
224	5	0	0	0	0	0	0	0	0	0	0	0	0	0	0	0	0	0	0	0	0	0	0	0		3	0	1	0	JP
225	6	0	0	0	0	1	0	0	0	0	0	0	0	0	0	0	0	1	1	0	0	0	0	0		3	1	1	0	JP
226	5	0	1	1	0	1	0	0	1	1	0	0	0	0	0	0	0	5	5	0	0	0	0	0	x	1	1	1	0	MT
227	5	1	0	1	2	2	0	0	0	0	0	0	1	1	1	0	0	9	9	0	0	1	0	0	x	2	0	1	0	MM
228																			0
229	4	0	0	0	2	2	0	2	0	0	0	0	1	1	1	0	1	10	10	1	0	1	0	2	SWEATING	3	0	2		MMQ	on new course of abx	mild diarrhea and vaginal discharge, mod sweating on day 10
230																			0
231	5	2	0	1	2	3	3	2	0	0	1	0	1	1	1	1	1	19	19	0	0	0	0	0	X	1	0	1	0	MMQ
232	6	0	0	0	0	1	0	0	0	0	1	1	1	0	0	0	0	4	4	0	0		0	0	X	2	1	1	0	MT
233																			0
234																			0
235	5	0	0	0	1	0	0	0	0	0	0	0	0	0	0	0	0	1	1	0	0	0	0	0	X	3	0	1	0	JC
236																			0
237																			0
238																			0
239																			0
240																			0
241																			0
242																			0
243	5	0	0	0	1	0	0	0	0	0	0	0	1	0	0	0	0	2	2	0	0	x	0	0	x	2	0	1	0	JC
244	6	0	0	0	0	0	0	0	1	0	0	0	0	0	0	0	0	1	1	0	0	0	0	0	x	2	0	1	0	SS
245	6	0	0	0	0	0	0	0	0	0	0	0	0	0	0	0	0	0	0	0	0	x	0	0	x	3	0	1	0	JC
246																			0
247	5	2	0	2	0	0	0	0	0	0	0	0	0	0	0	0	0	4	4	0	0	0	0	0	x	2	0	1	0	SS
248																			0
249																			0
250																			0
251	6	0	0	0	1	1	0	0	0	0	0	0	0	0	0	0	0	2	2	0	0	1	0	0	x	3	3	1	0	JR
252																			0
253	5	0	0	0	0	3	1	0	0	0	0	0	0	0	0	0	0	4	4	0	0	0	0	0	x	3	0	1	0	BT
254																			0
255	3	0	2	0	3	3	2	2	2	0	2	2	0	0	0	0	0	18	18	0	3	0	0	0	x	1	0	1	0	JC
256	4	2	2	2	2	2	0	0	0	0	0	0	0	1	0	0	0	11	11	0	0	0	0	0	x	3	0	1	0	JR
257																			0
258																			0
259	3	2	0	1	1	1	1	0	0	0	0	0	0	0	0	0	0	6	6	0	0	0	0	0	x	3	0	1	0	JC
260	5	1	0	1	1	1	0	0	1	1	0	1	0	0	0	0	0	7	7	3	1	0	0	1	reflux, vomiting	3	0	2	0	JC	Stopped taking abx on Day 5, resumed on Day 9 when side effects resolved	severe diarrhea and severe abd pain on day 3, severe diarrhea on day 10
261	5	1	0	1	0	0	0	0	0	0	0	0	0	0	0	0	0	2	2	0	0	0	0	0	x	1	0	1	0	MT
262	4	0	0	0	1	0	0	1	0	1	1	1	1	0	0	0	0	6	6	0	0	0	0	0	x	3	0	1	0	JC
263	6	1	0	1	2	1	0	0	0	0	1	1	1	1	0	0	1	10	10	0	0	0	0	0	x	3	0	1	0	JP	call made 12/28/16
264	5	0	0	0	0	0	0	0	0	0	0	0	0	0	0	0	0	0	0	2	2	1	0	0	x	3	0	1	0	JP	Was started on fluconazole
265	5	0	0	0	1	0	0	0	0	1	0	0	1	0	0	0	0	3	3	1	0	0	0	0	x	1	0	1	0	JP
266	4	0	1	0	2	1	0	1	1	1	1	1	0	0	0	0	1	10	10	1	0	1	0	0	x	2	0	1	0	JP
267	5	3	0	3	0	1	2	1	0	0	0	1	1	1	1	1	0	15	15	0	0	x	0	0	x	3	0	1	0	JP
268	6	0	1	0	0	0	0	0	0	0	0	0	0	0	0	0	0	1	1	0	0	0	0	0	x	3	8	1	0	JP	misplaced abx box, only took 3 days
269	6	0	0	0	1	0	0	0	0	0	0	0	0	0	0	0	0	1	1	0	0	x	0	0	x	2	0	1	0	JR
270	4	0	0	0	1	1	0	0	0	0	0	1	0	0	0	0	0	3	3	0	0	x	0	0	x	3	0	1	0	JR
271	4	1	0	1	1	2	0	0	1	2	0	0	1	2	0	0	0	11	11	0	0	0	0	0	x	1	0	1	0	JR
272	5	0	0	0	1	2	0	0	0	0	0	0	1	1	1	0	0	6	6	1	0	0	0	0	x	3	0	1	0	JR
273	5	1	1	1	0	1	2	0	0	0	0	0	0	0	0	0	0	6	6	1	0	0	0	0	x	2	0	1	0	JR
274	5	1	0	1	1	1	0	0	0	0	0	0	0	0	1	0	0	5	5	0	0	x	0	0	x	2	0	1	0	JR
275	5	1	0	1	1	1	0	0	0	0	1	1	1	0	0	0	0	7	7	0	0	x	0	0	x	3	0	1	0	JC
276	5	1	0	1	1	0	1	1	0	1	0	0	1	1	1	0	0	9	9	0	0	0	0	0	x	2	1	1	0	JC
277	6	0	0	0	0	0	0	0	0	0	0	0	0	0	0	0	0	0	0	0	0	0	0	0	x	1	0	1	0	JC
278	5	0	0	0	2	2	0	0	0	0	0	0	2	1	1	0	0	8	8	0	0	0	0	0	x	3	0	1	0	JC
279	5	1	0	1	1	1	0	0	0	0	0	0	0	0	0	0	0	4	4	0	0	0	0	0	x	3	0	1	0	JC
280	5	1	0	1	1	0	1	2	1	3	0	0	0	1	1	1	0	13	13								9	1	0	JP
281	5	1	1	2	1	2	0	1	2	2	1	1	2	1	1	1	1	20	20	1	0	0	0	0	x	2	0	1	0	JP
282	4	2	1	0	2	2	1	2	1	1	1	1	1	1	1	1	1	19	19	0	0	x	0	0	x	3	0	1	0	JP
283	4	2	0	0	3	1	1	0	1	0	1	1	1	0	1	0	0	12	12	1	0	0	0	0	x	3	0	2	0	JP		severe diarrhea and mod vaginal discharge on day 3
284	4	2	1	2	2	3	2	1	3	0	0	0	2	2	2	1	2	25	25	0	0	0	0	0	x	3	0	1	0	JP
285	6	0	0	0	0	0	0	0	0	0	0	0	0	0	2	0	0	2	2	0	2	0	0	0	x	not answered	0	2	0	JP		mild diarrhea and mod vaginal discharge on day 3, mod abd pain on day 10
286	5	0	0	0	0	0	0	0	0	0	0	0	0	0	0	0	0	0	0	0	0	0	0	0	x	3	0	1	0	JP
287	4	1	1	1	0	1	0	0	1	0	0	0	1	1	0	0	0	7	7	0	0	0	0	0	x	3	5	2	0	JR		severe diarrhea and abd pain on day 3
288	6	0	1	0	0	0	0	1	0	0	0	0	1	0	0	0	0	3	3	0	0		0	0	x	3	0	1	0	JP
289	5	1	2	1	1	1	0	1	2	2	3	3	3	3	3	3	3	32	32	0	0	0	0	0	x	3	0	1	0	JR
290	4	2	0	1	0	0	0	2	0	2	0	0	3	2	0	2	1	15	15	0	0	0	0	0	x	3	0	1	0	JP
291	6	0	0	0	0	0	0	0	0	0	0	0	0	0	0	0	0	0	0	0	0	0	0	0	x	3	0	1	0	JR
292	3	3	3	0	2	0	0	2	3	3	2	2	3	3	3	3	3	35	35	3	0	2	0	3	thick eye dischage	3	0	2	2	JR		symptom rating 3 on day 10; severe diarrhea on days 3 & 10
293	6	0	1	0	3	0	0	0	0	0	0	2	0	0	0	0	0	6	6	0	0		0	0	x	2	0	1	2	JR	asked to speak with MD for persistent cough
294																			0
295																			0
296																			0
297																			0
298	5	1	0	1	0	1	0	0	1	1	0	0	1	1	0	0	0	7	7	0	0		0	0	x	1	0		0	BT
299	4	1	1	1	1	3	3	2	2	2	2	2	2	2	2	1	3	30	30	0	0	0	0	0	x	3	0	1	0	BT
300	5	2	2	1	2	2	0	0	0	0	0	0	0	1	0	0	0	10	10	0	0		0	0	x	3	0	1	0	BT
301	5	1	0	0	0	0	1	0	0	0	0	0	0	0	0	0	0	2	2	0	0	0	0	0	x	3	0	1	0	JR
302	5	1	0	1	1	1	0	0	0	0	0	0	0	0	0	0	0	4	4	0	0		0	0	x	3	0	1	0	JR
303	4	2	2	2	0	0	0	1	1	1	0	3	3	3	2	2	2	24	24	0	0	0	0	0	x	3	0	2	0	JR		mild diarrhea and abd pain on day 10
304	6	0	0	0	0	0	0	0	0	0	0	0	0	0	0	0	0	0	0	0	0	0	0	0	x	3	0	1	0	JC
305	5	0	0	0	1	0	0	0	1	0	0	0	0	0	0	0	0	2	2	0	0	1	0	0	x	3	0	1	0	JC	Treated for yeast infection
306	6	0	0	0	0	0	0	1	1	0	0	0	0	0	0	0	0	2	2	0	0	0	0	0	x	3	0	1	0	JR
307	5	2	0	1	1	1	1	0	1	1	0	0	0	0	0	0	0	8	8	0	0	0	0	0	x	3	0	1	0	JR
308	4	2	1	2	1	1	1	1	1	2	1	1	2	1	1	1	2	21	21	0	0		0	0	x	3	0	2	2	JC		unclear reason
309	5	0	0	0	1	1	0	1	0	0	0	0	0	0	0	0	0	3	3	1	0		0	0	x	3	0	1	0	JC
310	5	0	0	0	1	0	0	0	0	0	0	0	0	0	0	0	0	1	1	0	0	0	0	3	dizziness upon standing, resolved with drinking water	3	0	1	0	JC
311	5	1	0	1	0	1	0	0	1	2	0	0	0	0	0	0	1	7	7	0	1	1	0	0	x	3	0	1	1	JC	Treated for yeast infection
312	5	0	0	0	0	1	0	0	0	0	0	0	0	0	0	0	0	1	1	0	0	0	0	0	x	2	0	1	0	JC
313	5	0	0	0	1	0	0	0	1	0	0	0	0	1	1	1	0	5	5	1	0	2	0	0	x	3	0	1	0	JC
314	4	0	0	0	1	0	0	0	0	0	0	0	1	0	0	0	1	3	3	2	0	0	0	0	x	1	0	1	0	JP
315	5	0	1	0	0	0	0	0	1	0	0	0	0	0	0	0	0	2	2	0	0	0	0	0	x	3	0	1	0	JC

## Sheet: DAY 30 CALL
Data Entry: Day 30 Call
			SNOT 16: Rate Each Symptom																		Side Effects
Study #	Symptom Rating	Did Symptoms RESOLVE?	Symptom 1	Symptom 2	Symptom 3	Symptom 4	Symptom 5	Symptom 6	Symptom 7	Symptom 8	Symptom 9	Symptom 10	Symptom 11	Symptom 12	Symptom 13	Symptom 14	Symptom 15	Symptom 16	SNOT 16: Score Total	SNOT 16 calculated score	Diarrhea	Abdominal Pain	(Women Only) Vaginal Discharge	Rash	Other		Notify Doctor?	Entry Staff Initials
1	5	1	1	0	1	1	1	0	1	0	0	0	0	0	0	0	0	0	5	5	1	1	0	0	0		0	JP
2	6	1	1	0	0	1	0	0	0	0	0	2	1	1	1	1	0	0	8	8	0	0	X	0	0		0	JP
3	5	1	0	0	0	1	1	0	0	0	0	0	0	0	0	0	0	0	2	2	0	0	X	0	0		0	JP
4	5	3	0	1	0	2	1	0	2	1	1	3	3	3	3	3	2	2	27	27	0	0	2	0	0		0	JP
5	5	2	1	1	1	1	0	0	1	2	2	1	2	1	1	1	1	1	17	17	0	0	0	0	0		0	JC
6	5	1	1	0	0	2	0	0	0	0	0	1	1	0	0	0	0	0	5	5	0	1	0	0	0		0	JR
7	6	1	0	0	0	1	0	0	0	0	0	0	0	0	0	0	0	0	1	1	0	0	0	0	0		0	AM
8																				0
9	5	3	1	0	0	0	0	0	0	0	0	0	0	0	0	0	0	0	1	1	0	0	X	0	0		0	JR
10	5	1	0	1	0	0	0	0	0	1	0	0	0	1	1	0	0	0	4	4	0	0	X	0	0		0	JR
11																				0
12	6	1	0	2	1	1	0	0	0	0	0	3	3	3	3	3	1	0	20	20	0	0	0	0	0		0	SS
13	6	1	0	0	0	0	0	0	0	0	0	0	0	0	0	0	0	0	0	0	0	0	3	0	0		0	SS	treated for yeast infection, severity not indicated, assumed severe
14	3	3	2	0	1	3	2	0	1	1	0	2	3	2	1	0	1	2	21	21	0	0	X	0	0		0	JP
15	5	1	0	0	0	1	0	0	0	0	0	0	0	0	0	0	0	0	1	1	0	0	0	0	0		0	JP
16	5	2	1	0	1	1	1	0	1	0	0	0	0	0	0	0	0	0	5	5	0	0	3	0	0		1	AM	Patient treated with fluconazole
17																				0
18	5	1	0	0	1	0	1	0	0	0	0	1	1	1	1	0	0	1	7	7	0	0	X	0	0		0	JP
19	6	1	0	0	0	0	0	0	0	0	0	0	1	1	1	0	0	1	4	4	0	0	X	0	0		0	JP
20	5	1	1	0	1	1	2	1	1	0	0	1	1	1	1	1	1	0	13	13	0	0	X	0	0		0	JR
21	6	1	0	0	0	0	0	0	0	0	0	0	0	0	0	0	0	0	0	0	0	0	0	0	0		0	JR
22	6	1	1	0	1	1	2	0	0	2	0	0	0	2	0	0	0	0	9	9	0	0	0	0	0		0	BT
23	5	1	1	0	0	1	1	0	0	0	0	0	0	0	1	1	0	0	5	5	0	0	0	0	0		0	BT
24																				0
25	5	2	1	1	0	1	0	0	0	1	0	0	1	1	0	0	0	0	6	6	0	0	0	0	0		0	BT
26	5	3	2	2	2	1	3	3	1	1	1	1	2	2	2	1	1	0	25	25	1	0	0	0	0		0	SS
27	6	1	0	0	0	0	0	0	0	0	0	0	0	0	0	0	0	0	0	0	0	0	X	0	0		0	SS
28	5	1	1	0	1	0	0	0	0	0	0	0	0	0	0	0	0	0	2	2	0	0	X	0	0		0	SS
29	6	1	1	0	0	0	0	0	0	0	0	0	0	1	0	0	0	0	2	2	1	0	0	0	0		0	JC
30	6	1	0	0	0	0	0	0	0	0	0	0	0	0	0	0	0	0	0	0	0	0	0	0	0		0	JC
31	5	1	0	0	0	0	1	0	1	0	0	0	0	0	0	0	0	0	2	2	0	0	0	0	0		0	JC
32																				0
33	5	3	2	0	2	0	2	0	0	0	2	2	2	2	0	1	1	0	16	16	0	0	0	0	0		0	AQ
34	4	2	2	1	2	0	0	1	2	2	1	1	0	0	0	0	0	0	12	12	0	0	0	0	0			AQ
35	6	1	0	1	0	0	0	0	0	1	0	0	0	0	0	0	0	0	2	2	0	0	0	0	0		0	JC
36	5	3	1	1	0	0	0	0	0	1	0	0	0	0	1	0	0	0	4	4	0	0	0	0	0		0	JC
37	4	3	1	0	1	0	3	3	3	0	0	1	1	0	0	0	0	0	13	13	0	0	0	0	0		0	JC
38	6	2	0	0	0	0	0	0	0	0	0	1	1	1	0	0	0	0	3	3	0	0	0	0	0		0	JC
39	6	1	0	0	0	0	1	0	0	1	1	0	0	0	0	0	0	0	3	3	0	0	0	0	0		0	JC
40	6	1	0	0	0	0	0	0	0	0	0	0	0	0	0	0	0	0	0	0	0	0	X	0	0		0	JC
41	6	1	0	0	0	0	0	0	0	0	0	0	0	0	0	0	0	0	0	0	0	0	0	0	0		0	JC
42																				0
43	5	2	2	0	0	2	2	0	0	0	0	0	0	0	0	0	0	0	6	6	0	0	0	0	0		0	JP
44	5	3	0	0	0	0	0	0	1	0	1	1	1	1	1	1	1	0	8	8	0	0	0	0	0		0	JP
45	6	1	0	0	0	0	0	0	0	0	0	0	0	0	0	0	0	0	0	0	0	0	X	0	0		0	JP
46	5	1	1	0	1	1	1	0	0	3	2	2	2	2	2	2	2	2	23	23	0	0	X	0	0		0	JP
47
48	5	1	0	0	0	1	0	0	0	0	0	0	0	0	0	0	0	0	1	1	0	0	0	0	0		0	JP
49
50	5	1	2	1	2	2	2	1	1	0	0	0	0	1	1	1	1	1	16	16	0	0	X	0	0		0	JP
51	6	1	0	0	0	0	0	0	0	0	0	0	0	0	0	0	0	0	0	0	0	0	0	0	0		0	JP
52	6	1	0	0	0	0	0	0	0	0	0	0	0	0	0	0	0	0	0	0	0	0	X	0	0		0	JC
53																				0
54	6	1	0	0	0	0	0	0	0	0	0	0	0	0	0	0	0	0	0	0	0	0	X	0	0		0	JC
55	6	1	0	0	0	0	0	0	0	0	0	0	0	0	0	0	0	0	0	0	0	0	0	0	0		0	JC
56	6	1	0	0	0	0	0	0	0	0	0	0	0	0	0	0	0	0	0	0	0	0	0	0	0		0	JC
57
58	6	1	0	0	0	1	0	0	0	0	0	0	0	0	0	0	0	0	1	1	0	0	X	0	0		0	AM
59	5	1	0	0	0	0	0	0	0	0	0	0	0	0	0	0	0	0	0	0	0	0	3	0	0		0	BT
60	5	3	1	1	0	1	2	2	0	0	0	0	0	0	0	0	0	0	7	7	2	0	0	0	0		0	BT
61	6	1	0	1	0	0	0	0	0	0	0	0	0	0	1	0	0	0	2	2	0	0	0	0	0		0	BT
62	4	2	2	2	0	1	0	1	3	1	0	1	1	0	0	0	0	0	12	12	0	0	0	0	0		2	JR
63	6	1	1	0	0	0	0	0	0	0	0	1	0	1	1	0	1	1	6	6	0	0	3	0	0		0	BT
64	5	1	1	1	0	1	0	1	0	0	0	1	1	0	0	0	0	0	6	6	0	0	X	0	0		0	JP
65	5	2	1	1	0	2	0	0	1	0	0	0	0	0	0	0	0	0	5	5	0	0	0	0	0		0	JP
66	5	2	0	1	1	0	0	0	0	0	0	0	0	0	0	0	0	0	2	2	0	0	X	0	0		0	JP
67																				0
68																													Patient hospitalized, Augmentin extended then switched to Levaquin
69	6	2	0	0	0	0	0	0	0	0	0	0	0	0	0	0	0	0	0	0	0	0	0	0	0		0	JP
70	5	1	2	2	0	2	2	2	0	2	0	2	2	2	2	2	2	2	26	26	0	0	0	0	0		0	JP
71	6	1	0	1	0	0	1	0	0	0	0	0	0	0	0	0	0	0	2	2	0	0	0	0	0		0	JP
72		1	0	0	0	1	0	0	0	0	0	1	0	0	0	0	0	0	2	2	0	0	0	0	0		0	SS
73	6	3	0	0	0	0	1	0	0	1	0	0	1	1	0	0	0	0	4	4	0	0	X	0	0		1	SS
74	6	3	1	0	0	0	1	1	1	0	0	0	1	1	2	0	0	0	8	8	1	1	X	0	0		0	SS
75	5	1	0	0	0	1	1	1	0	0	0	0	0	0	0	0	0	0	3	3	0	0	X	0	0		0	SS
76	6	1	1	0	0	0	1	0	0	3	0	1	2	3	2	2	1	3	19	19	0	0	0	0	0		0	MT
77	5	1	1	0	1	1	1	1	0	1	0	0	0	0	0	0	0	0	6	6	0	0	0	0	0		0	JR
78	6	1	0	0	0	1	0	0	0	2	0	0	0	0	1	0	0	0	4	4	0	0	0	0	0		0	JR
79	5	2	2	0	2	0	1	1	0	1	1	0	1	2	2	0	0	1	14	14	0	0	0	0	0		0	JR
80	5	2	0	0	0	2	0	0	0	0	0	0	0	0	0	0	0	0	2	2	0	0	0	0	0		0	JR
81																				0
82
83	5	1	2	1	2	0	0	0	1	0	0	0	1	1	1	0	0	0	9	9	0	0	0	0	0		0	BT
84	3	3	1	0	1	2	2	1	0	0	0	1	1	2	2	1	0	0	14	14	0	0	X	0	0		0	BT
85	6	1	0	2	0	0	0	0	0	0	0	0	0	0	0	0	0	0	2	2	0	0	0	0	0		0	SS
86
87
88	5	2	0	0	0	1	1	1	0	0	0	0	0	0	0	0	0	0	3	3	0	0	0	0	0		0	MMQ
89	6	1	0	0	0	1	0	0	0	0	0	0	0	1	0	0	0	0	2	2	0	0	X	0	0		0	JP
90	6	1	1	1	0	3	1	0	1	1	0	0	0	0	1	0	1	0	10	10	0	0	0	0	0		0	MMQ
91																				0
92	5	3	0	0	0	1	0	0	0	0	0	0	0	0	0	0	0	0	1	1	0	0	X	0	0		0	JP
93																				0
94																				0
95																				0
96	5	1	0	0	0	0	1	0	0	0	0	0	0	0	1	0	0	0	2	2	0	0	X	0	0		0	JR
97																				0
98																				0
99	4	2	1	0	0	1	2	1	0	0	0	0	0	0	0	0	0	0	5	5	0	0	X	0	0		0	JC
100	5	1	0	0	0	0	0	0	0	2	1	0	1	2	2	1	2	1	12	12	0	0	X	0	0		0	JP
101																				0
102																				0
103	4	2	1	1	1	1	2	0	0	0	1	0	0	1	1	0	0	0	9	9	0	0	0	0	0		0	JR
104	5	1	0	2	0	2	0	0	0	2	0	0	0	0	0	0	0	0	6	6	0	0	0	0	0		0	JR
105	5	1	0	2	1	0	2	0	0	1	1	0	1	1	0	0	0	0	9	9	0	0	X	0	0		0	JR
106																				0
107	5	3	2	0	2	0	0	0	0	3	2	0	0	0	3	0	0	0	12	12	0	0	0	0	0		0	JC
108	6	1	0	0	0	0	0	0	0	0	0	0	0	0	0	0	0	0	0	0	0	0	0	0	0		0	JR
109	5	1	0	0	0	1	0	0	0	0	0	0	0	0	0	0	0	0	1	1	0	0	0	0	0		0	JR
110																				0
111	5	1	1	0	0	1	0	0	0	0	0	0	0	0	0	0	0	0	2	2	0	0	0	0	0		0	BT
112	4	3	0	0	0	3	1	1	0	0	1	2	2	2	2	2	2	1	19	19	0	0	X	0	1	constipation	0	JP
113	6	1	0	0	0	0	0	0	0	0	0	0	0	0	0	0	0	0	0	0	0	0	0	0	0		0	JP
114	5	1	1	0	1	0	0	0	0	0	0	0	0	0	0	0	0	0	2	2	0	0	X	0	0		0	JP
115	6	1	0	0	0	0	0	0	0	0	0	0	0	0	0	0	0	0	0	0	0	0	0	0	0		0	JC
116																				0
117																				0
118																				0
119	6	1	0	0	0	0	0	0	0	0	0	0	0	0	0	0	0	0	0	0	0	0	0	0	1	constipation	0	JP
120	5	1	0	2	0	0	2	0	0	0	0	0	0	0	0	0	0	0	4	4	0	0	X	0	0		0	JP
121	1	2	3	3	3	3	3	3	3	3	3	3	3	3	3	3	0	3	45	45	3	3	3	0	0		0	JC
122	6	1	0	0	0	0	0	0	0	0	0	0	0	0	0	0	0	0	0	0	0	0	0	0	0		0	JP
123	6	1	0	0	0	0	0	0	X	1	0	0	0	0	0	0	0	0	1	1	0	0	0	0	0		0	JP	Symptom #7 not filled out
124	3	2	2	0	2	0	2	0	2	2	2	0	0	0	0	2	2	0	16	16	0	0	0	0	0		0	JR
125	4	1	0	1	0	0	1	1	2	1	1	0	0	1	0	0	0	0	8	8	0	0	0	0	0		0	JR
126	5	3	1	0	0	2	1	0	1	0	1	1	1	0	0	0	0	0	8	8	0	0	0	0	0		0	BT
127	5	1	2	0	2	1	0	0	0	0	0	0	0	0	0	0	0	0	5	5	0	0	0	0	0		0	JR
128	4	3	1	0	1	0	0	0	2	1	0	0	0	1	1	0	0	1	8	8	0	0	0	0	0		0	JC
129	4	3	2	3	2	1	1	2	0	1	1	1	1	1	1	1	1	2	21	21	0	0	2	0	0		0	JC
130	6	1	0	0	0	1	0	0	0	0	0	0	0	0	0	0	0	0	1	1	0	0	0	0	0		0	BT
131	6	1	0	0	0	0	0	0	0	0	0	0	0	0	0	0	0	0	0	0	0	0	0	0	0		0	JC
132	5	1	1	0	0	1	1	0	0	0	0	0	0	0	0	0	0	0	3	3	0	0	0	0	0		0	JC
133	6	1	0	0	0	1	0	0	0	0	0	0	0	0	0	0	0	0	1	1	0	0	X	0	0		0	JC
134	5	1	2	1	2	1	3	1	1	1	1	1	1	1	1	1	1	1	20	20	0	0	0	0	0		0	JC
135	5	1	0	0	0	1	1	0	1	0	0	0	0	0	0	0	0	0	3	3	0	0	0	0	0		0	JC
136	5	2	1	1	0	1	2	1	1	0	0	0	0	1	1	1	0	0	10	10	0	0	0	0	0		0	BT
137	5	2	0	0	1	0	0	0	0	2	0	0	0	0	0	0	0	0	3	3	0	0	X	0	0		0	AM
138																				0
139	6	1	1	1	1	0	0	0	0	1	1	0	0	0	0	0	0	0	5	5	0	0	X	0	0		0	SS
140	6	1		0	1	0	1	0	0	0	0	0	0	0	0	0	0	1	3	3	0	0	0	0	0		0	SS	Symptom 1 missing
141																				0
142																				0
143																				0
144	5	2	1	0	0	0	1	1	0	0	0	0	0	0	0	0	0	0	3	3	0	0	X	0	0		0	JR
145	5	1	1	1	0	0	1	1	1	0	0	0	0	0	1	1	1	0	8	8	0	0	0	0	0		0	JP
146	4	2	1	0	2	0	0	0	0	0	0	0	0	0	0	0	0	0	3	3	0	0	X	0	0		0	RB
147	5	2	2	1	1	0	3	1	2	0	0	0	0	0	0	0	0	0	10	10	1	0	0	0	0		0	RB
148	6	2	0	0	0	0	0	0	0	0	0	0	0	0	0	0	0	0	0	0	1	0	0	0	0		0	RB
149	6	3	1	1	1	1	1	0	1	2	0	0	0	0	0	0	0	0	8	8	0	0	0	0	0		0	RB
150	6	1	0	0	2	0	0	0	0	0	0	0	0	0	0	0	0	0	2	2	0	0	X	0	0		0	JC
151	5	1	0	0	0	0	0	0	0	0	0	0	0	1	1	1	0	0	3	3	0	0	0	0	0		0	AQ
152	3	2	2	1	2	3	2	1	0	0	1	0	0	0	0	1	0	1	14	14	0	0	0	0	0		0	MT
153	6	1	0	0	0	0	0	0	0	0	0	0	0	0	0	0	0	0	0	0	0	0	0	0	0		0	MT
154	4	2	0	0	0	1	0	0	2	1	1	1	1	2	2	1	1	0	13	13	0	0	0	0	0		0	JC
155	5	1	1	1	1	1	1	0	0	0	0	0	0	0	0	0	0	0	5	5	0	0	0	0	0		0	MT
156	6	2	0	0	0	0	0	0	0	0	0	0	0	0	0	0	0	0	0	0	0	0	0	0	0		0	JR
157	3	3	0	0	0	2	0	0	0	0	0	0	0	0	0	0	0	0	2	2	0	0	0	0	0		0	JR
158																				0
159	6	1	0	0	0	0	0	0	0	0	0	0	0	0	0	0	0	0	0	0	0	0	0	0	0		0	JC
160	6	1	0	0	0	0	0	0	0	0	0	0	0	0	0	0	0	0	0	0	0	0	0	0	0		0	JR
161	5	1	2	0	0	1	2	0	0	0	0	0	2	2	2	2	2	0	15	15	0	0	0	0	0		0	Jr
162	5	1	2	1	1	0	1	1	0	0	0	0	0	0	0	0	0	0	6	6	0	0	0	0	0	0	0	JC
163	6	1	0	0	0	0	0	0	0	0	0	0	0	0	0	0	0	0	0	0	0	0	0	0	0		0	MT
164	5	1	0	0	0	0	1	1	0	0	0	0	0	0	0	0	0	0	2	2	0	0	0	0	0		0	MT
165	6	2	0	0	0	0	0	0	0	1	1	0	0	1	0	0	0	0	3	3	0	0	0	0	0	0	0	SS
166	6	1	0	0	0	0	0	0	0	0	0	0	0	0	0	0	0	0	0	0	0	0	0	0	0		0	MT
167	5	1	2	0	2	3	1	0	0	1	1	0	0	1	1	1	1	0	14	14	0	1	0	0	0		0	SS	Thinks abd pain due to something else
168	6	2	0	0	1	0	0	0	0	0	0	0	0	0	0	0	0	0	1	1	0	0	0	0	0		0	SS
169	6	1	1	0	2	0	1	0	0	0	1	0	0	1	0	0	0	0	6	6	0	0	0	0	0		0	SS
170	6	1	0	0	1	0	0	0	0	0	0	0	0	0	0	0	0	0	1	1	0	0	0	0	0		0	SS
171	5	3	1	1	1	0	0	0	0	0	0	0	0	0	2	0	0	0	5	5	2	0	x	0	0		0	MT	Has blood in stool, seeing GI
172	6	1	1	1	0	0	0	0	0	0	0	1	1	1	1	1	0	1	8	8	0	0	x	0	0		0	JR
173	6	1	0	0	0	0	1	0	0	0	0	0	0	0	0	0	0	0	1	1	0	0	0	0	0		0	JR
174	3	3	3	1	2	3	3	3	2	1	1	3	3	3	3	2	1	1	35	35	0	0	1	0	0		0	JC
175	5	2	2	2	3	3	3	3	2	2	1	3	3	2	2	2	2	3	38	38	0	0	0	0	0		0	JC
176	5	3	1	0	1	1	1	1	1	1	0	0	0	0	0	0	0	0	7	7	0	0	0	0	0		0	SS
177	5	1	2	0	2	2	2	2	2	3	3	2	2	3	3	0	0	2	30	30	0	0	0	0	0		0	JC
178	6	1	0	0	0	0	0	0	0	0	0	0	1	0	0	0	0	0	1	1	0	0	0	0	0		0	SS
179																				0
180	6	1	0	0	0	0	0	0	0	0	0	0	0	0	0	0	0	0	0	0	0	0	x	0	0		0	JC
181	6	1	0	0	0	0	0	0	0	1	0	0	0	0	0	0	0	0	1	1	0	0	2	0	0		2	JC
182	5	1	1	0	0	0	1	0	0	0	0	0	1	1	1	0	0	1	6	6	0	0	x	0	0		0	AQ
183	6	1	0	0	0	0	0	0	0	0	0	0	0	0	0	0	0	0	0	0	0	0	0	0	0		0	JC
184	6	1	0	0	0	0	0	0	0	0	0	1	1	2	1	0	1	0	6	6	0	0	0	0	0		0	JC
185	6	1	0	0	0	0	0	0	0	0	0	0	0	0	0	0	0	0	0	0	0	0	x	0	0		0	JC
186	3	3	Did not answer, cannot reliably recall symptoms from 1 month ago.																	0	0	0	0	0	0		0	JC	Started a different antibiotic
187																				0
188	5	1	1	1	1	2	2	1	1	2	1	2	2	2	2	1	1	1	23	23	0	0	0	0	0		0	JC
189	4	2	2	2	2	2	2	2	0	1	0	2	2	2	2	2	0	0	23	23	0	0	0	0	0		0	JR
190	6	1	0	0	0	0	0	0	0	0	0	0	0	0	0	0	0	0	0	0	0	0	0	0	0		0	BT
191	5	1	0	1	0	1	1	0	0	0	1	1	1	1	0	0	0	0	7	7	0	0	0	0	0		0	BT
192	3	3	2	1	1	3	3	3	3	1	0	2	2	2	2	2	2	2	31	31	0	0	x	0	0		0	JC
193	6	1	0	0	0	0	0	0	0	0	0	0	0	1	0	0	0	0	1	1	0	0	0	0	0		0	BT
194	6	1	0	0	0	0	1	1	0	0	0	0	0	0	0	0	0	0	2	2	0	0	0	0	0		0	BT
195	6	1	0	0	0	0	0	0	0	0	0	0	0	0	0	0	0	0	0	0	0	0	0	0	0		0	JR
196	5	2	1	0	0	1	1	0	0	0	0	0	0	1	0	0	0	0	4	4	0	0	0	0	1	Higher blood sugars	0	JR
197	6	1	0	0	0	0	0	0	0	0	0	0	0	0	0	0	0	0	0	0	0	0	0	0	0		0	JC
198	6	1	0	0	1	0	0	0	0	0	0	0	0	0	0	0	0	0	0	0	0	0	x	0	0		0	JC
199	6	1	1	0	1	1	0	0	0	0	0	0	0	1	1	1	0	0	6	6	0	0	0	0	0		0	BT
200																				0
201	6	1	0	0	0	0	0	0	0	0	0	0	0	0	0	0	0	0	0	0	0	0	0	0	0	x	0	BT
202																				0
203	6	1	1	0	1	1	0	0	0	0	0	0	0	0	0	0	0	0	3	3	0	0	0	0	0	x	0	BT
204																				0
205	5	3	1	0	1	1	1	1	1	1	0	0	0	0	0	0	0	0	7	7	0	0	0	0	0	x	0	BT
206	5	1	0	1	0	0	1	0	0	0	0	0	0	0	0	0	0	0	2	2	0	0	0	0	0	x	0	BT
207	6	1	1	1	1	0	1	0	0	0	0	1	0	0	0	0	0	0	5	5	0	0	0	0	0		0	BT
208	3	3	3	0	0	3	2	2	0	0	1	1	1	0	0	0	0	0	13	13	0	0	0	0	0		0	BT
209	6	1	0	0	0	0	0	0	0	0	0	0	0	0	0	0	0	0	0	0	0	0	0	0	0	x	0	BT
210																				0
211																				0
212	5	1	1	0	1	0	0	0	0	0	0	0	0	0	0	0	0	0	2	2	0	0	0	0	0		0	BT
213																				0
214	3	3	1	1	2	2	3	3	2	3	1	1	1	3	3	2	2	2	32	32	0	0	0	0	0		0	JC
215																				0
216	6	1	0	0	0	0	0	0	0	0	0	0	0	0	0	0	0	0	0	0	0	0	0	0	0		0	JC
217																				0
218	6	1	0	0	0	0	0	0	0	0	0	0	0	0	0	0	0	0	0	0	0	0	0	0	0		0	JP
219	5	1	1	1	1	0	0	0	0	1	1	0	0	1	1	1	1	0	9	9	0	0	0	0	0		0	JP
220	5	2	0	0	0	1	0	0	0	0	0	0	0	0	0	0	0	0	1	1	0	0	0	0	0		0	JC
221	6	1	0	0	0	0	0	0	0	0	0	0	0	0	0	0	0	0	0	0	0	0		0	0		0	JC
222																				0
223	6	1	0	0	0	0	0	0	0	0	0	0	0	0	0	0	0	0	0	0	0	0	0	0	0		0	JC
224																				0
225																				0
226	6	1	0	0	0	0	0	0	0	0	0	0	0	0	0	0	0	0	0	0	0	0	0	0	0		0	MT
227																				0
228																				0
229																				0
230																				0
231																				0
232																				0
233	5	1	0	0	0	2	0	0	0	0	0	0	2	1	1	0	0	0	6	6	0	0	0	0	0		0	JC
234	6	1	0	1	0	0	0	0	0	0	0	0	0	0	0	0	0	0	1	1	0	0	0	0	0		0	BT
235																				0
236																				0
237	6	2	0	0	0	0	0	0	0	0	0	0	0	0	0	0	0	0	0	0	0	0	0	0	0		0	JC
238	5	2	1	0	1	0	3	0	0	0	0	0	0	1	1	0	0	0	7	7	0	0	0	0	0		0	JC
239																				0
240																				0
241	5	1	1	0	1	0	0	0	0	2	0	0	0	1	0	0	0	0	5	5	0	0	0	0	0		0	JC
242																				0
243	6	1	0	0	0	0	0	0	0	0	0	0	0	0	0	0	0	0	0	0	0	0	x	0	0		0	JC
244	6	1	0	0	0	0	0	0	0	1	0	0	0	0	0	0	0	0	1	1	0	0	0	0	0		0	SS
245																				0
246	5	2	0	2	0	3	0	0	0	0	0	2	2	0	1	0	0	1	11	11	0	0	0	0	0		0	JR
247	5	1	2	0	2	0	0	0	0	0	0	0	0	0	0	0	0	0	4	4	0	0	0	0	0		0	JC
248	6	1	0	0	0	0	1	0	0	0	0	0	0	0	0	0	0	0	1	1	0	0	0	0	0		0	BT
249	5	1	1	0	0	0	0	0	3	0	0	0	0	0	0	0	0	0	4	4	0	0	0	0	0		0	BT
250	6	1	0	0	0	0	0	0	0	0	0	0	0	0	0	1	1	0	2	2	0	0	0	0	0		0	BT
251	2	2	1	1	1	0	1	0	0	1	0	0	0	0	0	0	0	0	5	5	0	0	0	0	0		0	JR
252																				0
253	6	1	1	1	0	1	2	0	1	0	0	0	0	0	0	0	0	0	6	6	0	0	0	0	0		0	JC
254	6	1	0	0	0	0	1	0	0	0	0	0	0	0	0	0	0	0	1	1	0	0	0	0	0		0	JC
255	5	1	0	0	0	2	0	0	0	0	0	0	0	0	0	0	0	0	2	2	0	0	0	0	0		0	JC
256	6	1	0	0	0	0	0	0	0	0	0	0	0	0	0	0	0	0	0	0	0	0	0	0	0		0	MT
257	3	2	2	1	1	2	3	1	2	2	2	1	1	1	1	0	1	1	22	22	0	0	x	0	0		0	JP
258																				0
259	5	1	1	1	1	1	1	1	0	0	0	0	0	0	0	0	0	0	6	6	0	0	0	0	0		0	JP
260	5	1	1	0	1	1	0	0	0	1	0	0	0	0	0	0	0	0	4	4	1	0	0	0	0		0	JR
261	5	1	0	0	1	0	0	0	0	0	0	0	0	0	0	0	0	0	1	1	0	0	0	0	0		0	JR
262	6	2	0	0	0	0	0	0	0	0	0	0	0	0	0	0	0	0	0	0	0	0	1	0	0		0	JR
263	6	1	1	0	0	1	0	0	1	0	0	3	2	2	1	0	1	0	12	12	0	0	x	0	0		0	JC
264	6	1	0	0	0	0	0	0	0	0	0	0	0	0	0	0	0	0	0	0	0	0	0	0	0		0	JC
265	6	1	0	1	0	0	0	0	0	0	0	0	1	1	0	0	0	0	3	3	0	0	0	0	0		0	SS
266	6	1	0	0	0	1	1	0	0	0	0	0	0	0	0	0	0	0	2	2	0	0	0	0	0		0	SS
267	3	2	3	2	3	2	3	3	2	0	0	0	2	2	2	2	2	2	30	30	0	0	0	0	0		1	SS
268	6	1	1	1	1	0	0	0	0	0	0	0	0	0	0	0	0	0	3	3	0	0	0	0	0		0	JP
269	6	2	0	0	0	0	0	0	0	0	0	0	0	0	0	0	0	0	0	0	0	0	0	0	0		0	JP
270	5	1	1	1	1	0	1	1	0	0	0	0	0	0	1	1	1	0	8	8	0	0	x	0	0		0	JP
271	3	2	1	1	1	0	2	0	0	1	2	0	0	1	1	0	0	0	10	10	0	0	0	0	0		0	JP
272	5	3	0	0	0	1	3	0	0	1	0	0	0	1	2	2	2	1	13	13	0	0	0	0	0		0	JP
273	6	1	0	0	0	0	0	0	0	0	0	0	0	0	0	0	0	0	0	0	0	0	0	0	0		0	JP
274	5	1	1	0	1	0	0	0	0	0	0	0	0	0	0	0	0	0	2	2	0	0	x	0	0		0	JP
275	5	2	2	2	2	1	2	0	0	2	1	0	1	0	0	0	0	0	13	13	0	0	x	0	0		0	JP
276	6	1	0	0	0	0	0	0	0	0	0	0	0	0	0	0	0	0	0	0	0	0	0	0	0		0	JR
277	6	1	0	0	0	0	0	0	0	0	0	0	0	0	0	0	0	0	0	0	0	0	0	0	0		0	JR
278	5	1	0	0	0	0	1	0	0	0	0	0	0	0	0	0	0	0	1	1	0	0	0	0	0		0	JR
279	6	1	0	0	0	0	0	0	0	0	0	0	0	0	0	0	0	0	0	0	0	0	0	0	3	UTI 1 week after finishing antibiotics, resolved with ciprofloxacin	0	JC
280	6	1	0	0	0	0	0	0	0	0	0	0	0	0	0	0	0	0	0	0	0	0	0	0	0		0	JR
281	4	3	1	1	1	1	3	1	2	3	3	1	1	2	2	1	1	1	25	25	0	0	0	0	0		0	JC
282																				0
283																				0
284	5	3	2	1	3	2	3	2	2	2	1	0	1	1	2	2	0	1	25	25	0	0	0	0	0		0	BT
285	6	1	0	0	0	0	0	0	0	0	0	0	0	0	0	0	0	0	0	0	0	0	0	0	0		0	JC
286	6	1	0	0	0	0	0	0	0	0	0	0	0	0	0	0	0	0	0	0	0	0	3	0	0		0	BT
287																				0
288	6	1	0	1	0	0	0	0	0	0	0	0	0	0	0	0	0	0	1	1	0	0		0	0		0	JC
289	5	1	0	0	1	0	0	0	0	0	0	1	0	0	0	0	0	1	3	3	0	0	0	0	0		0	JC
290	5	1	2	2	1	0	0	0	2	1	1	0	0	3	1	0	2	0	15	15	0	0	0	0	0		0	BT
291	6	1	0	0	0	0	0	0	0	0	0	0	0	2	0	0	0	0	2	2	0	0	0	0	0		0	JC
292	5	3	3	3	2	2	3	0	0	2	0	0	0	0	0	0	0	0	15	15	0	0	0	0	0		0	JR
293	4	3	0	1	0	2	0	0	0	0	0	0	0	0	0	0	0	0	3	3	0	0		0	0		2	JR
294																				0
295																				0
296																				0
297																				0
298																				0
299	5	3	2	1	2	2	2	3	1	1	2	2	2	2	0	2	2	2	28	28	0	0	0	0	0		2	JC
300	4	2	2	2	2	2	2	2	0	0	0	0	2	0	1	1	0	0	16	16	0	0		0	0		2	JC
301	6	1	0	0	0	0	0	0	0	0	0	0	0	0	0	0	0	0	0	0	0	0	0	0	0		0	JR
302	5	1	0	0	0	0	0	0	0	0	0	0	0	0	0	0	0	0	0	0	0	0		0	0		0	JC
303	5	1	1	1	2	1	1	0	1	1	0	0	1	1	1	1	1	1	14	14	0	0	0	0	0		0	JR
304	6	1	0	0	0	0	0	0	0	0	0	0	0	0	0	0	0	0	0	0	0	0	0	0	0		0	JR
305																				0
306	6	1	1	1	0	0	0	0	0	0	0	0	0	0	0	0	0	0	2	2	0	0	0	0	0		0	JR
307																				0
308																				0
309																				0
310	6	1	0	0	0	0	0	0	0	0	0	0	0	0	0	0	0	0	0	0	0	0	0	0	0		0	JR
311	5	1	1	0	0	1	1	1	0	0	0	0	0	0	1	0	0	0	5	5	0		0	0	0		0	JR
312																				0
313																				0
314																				0
315																				0

## Sheet: DROP-OUT RECORD
DATA ENTRY: Drop-outs
				Reason for Drop-Out: Select All that Apply
Study #	Date on Study	Date of Drop-Out	Time Since Enrollment	Allergic Reaction	Other Adverse Reaction	Worsening Illness	Failure to Improve	Other	Specify Other	Entry Staff Initials
8								1	stopped after 5 days because felt better
17					1				stopped after 3 days due to dizziness/nausea
42					1				stopped after 3 days due to abdominal pain
53								1	dropped out on day 10 for unknown reasons, unclear how much antibiotics taken
68							1		antibiotics extended and hospitalized
81								1	afraid of side effects, never took meds, given doxy
91							1		antibiotics extended
94							1		switched to doxy on day 4
98							1		given azithromycin on Day 7
110	2015-10-15	2015-10-15						1	did not like, pills too big, dropped out before taking
116	2015-10-21	2015-10-24	3	1	0	0	0	0	Rash 2.5 days after starting medication
117	2015-10-22	2015-11-03	12	0	1	0	1	1	yeast infection, diarrhea, abdominal pain, thinks symptoms are related to broken nasal septum, stopped abx prior to day 10
121	2015-10-26	2015-11-23	28				1		started on course of doxy on day 28
158	2016-01-11	2016-01-12	0	?	0	0	0	0	Wanted standard dose of Augmentin
160	2016-01-14	2016-01-17	3	0	1	0	0	0	Diarrhea
178	2016-02-02	2016-02-10	5	0	0	1	0	0	Seen again on 2/10, switched to levaquin
187	2016-02-22	2016-02-25	3	0	1	0	0	0	Severe diarrhea
200	2016-03-21	2016-03-30	10	0	0	0	1	0	Did not improve on augmentin, told it is viral
210	2016-04-05	2016-04-08	3		1				severe diarrhea
213	2016-04-15	2016-04-16	1		1				severe diarrhhea
228	2016-06-09	2016-06-13	4	1	0	0	0	0	Rash
229	2016-06-16	6/26/16?	10?						on new course of abx, unknown where it was prescribed
239	2016-08-26	2016-08-31	5	0	0	0	1	0
242	2016-09-14	2016-09-16	2	0	1	0	0	0	Nausea
246	2016-10-14	2016-11-04	21	0	0	0	1	0	received azithromycin for non-improvement after 3 weeks
252	2016-11-08	?							Never answered phone calls
268	2016-12-20	2016-12-23	3	0	0	0	0	1	Misplaced antibiotic box but symptomatically improved
276	2017-01-03	2017-01-09	6	0	0	0	1	0	Switched to levaquin
280	2017-01-04	2017-01-07	3	0	0	0	0	1	Developed dental abscess, switched to penicillin
287	2017-01-16	2017-01-21	5	0	1	0	0	0	severe diarrhea
294	2017-01-26	2017-01-28	3	0	1	0	0	0	vomiting and severe diarrhea
295	2017-02-02	2017-02-08	6	0	0	0	1	0	switched to doxy on day 6

## Sheet: Culture Results
Nasal Culture Results
Study #	MSSA	MRSA	Strep pneumo	Group A Strep	Strep mitis	Other	H flu	Moraxella cataralis	Staph epi	Morganella morgani	Normal flora		Comments
1
2			1								1		Sens to azithro, levaquin, moxi, PCN, bactrim
3											1
4	1						1						H flu sens to unasyn, resistant to amp; S auerus resistant to PCN, sens to oxacillin
5	1							1			1		Moraxella was 4+, MSSA 1+, no clinda inducible res
6											1
7	1								1				No clinda res
8											1
9							1				1		H flu 2+, sens to unasyn
10											1
11											1
12											1
13								1					Moraxella 1+
14											1
15									1				Staph epi 1+
16									1
17											1
18	1												Erythromycin sens
19	1										1		1+ for both, Inducible clinda res detected
20											1
21			1										2+, pansens, including PCN
22											1
23			1								1		1+ for both, resistant to azithro & cefuroxime, sens to augmentin
24											1
25	1										1		Erythro sens
26											1
27													No growth in 2 days
28											1
29											1
30								1	1
31											1
32											1
33											1
34											1
35											1
36	1										1		2+ Staph aureus, erythro sens
37	1												1+ Staph aureus, erythro sens
38											1
39							1				1		2+ H flu, sens to unasyn
40							1				1		2+ H flu, snes to unasyn
41								1					4+
42											1
43											1
44											1
45											1
46											1
47													Neg
48													Neg
49	1										1		Inducible clinda resistance detected
50											1		2+
51											1
52											1
53											1		2+
54											1		1+
55											1
56	1												2+, erythro sens
57											1
58	1										1		1+ MSSA, erythro sens
59									1	1			1+ for both
60	1												2+ MSSA, erythro sens
61											1
62	1										1
63			1										3+ Strep pneumo
64											1
65											1		1+
66											1
67											1
68							1				1
69							1				1
70											1
71											1
72											1
73											1
74			1								1		3+ strep pneumo, oxacillin sens
75							1				1		2+ H flu
76													Neg
77											1
78	1										1
79
80							1				1
81											1
82											1
83											1
84											1
85											1
86											1
87											1
88											1
89							1				1
90													Neg
91											1
92											1
93											1
94											1
95			1								1		PCN sens
96											1
97											1		1+
98											1
99		1									1
100													Neg
101											1
102											1
103											1
104							1						1+
105											1
106											1
107											1
108											1
109											1
110
111				1									2+
112											1
113											1
114	1										1		1+ MSSA
115							1				1
116											1
117											1
118											1
119											1
120											1
121		1									1
122											1
123											1
124											1
125											1
126											1
127											1		1+
128											1
129											1
130											1
131											1
132											1		1+
133											1
134
135		1					1				1		2+ MRSA & normal flora; 3+ H flu
136							1				1		2+ H flu; 1+ nl flora
137											1
138											1
139	1										1
140	1		1								1		Strep PCN sens
141			1								1		Strep PCN sens
142	1										1
143	1						1				1		H flu clearly predominant
144		1
145											1
146							1				1
147							1				1
148											1
149	1
150							1				1
151								1			1
152											1
153					1
154											1
155											1
156	1										1
157							1
158								1					Moraxella nonliquefaciens
159													Neg
160							1				1
161											1
162	1
163													Unsatisfactory specimen
164											1
165											1
166							1				1		3+ H flu, 1+ nl flora
167								1			1		2+ Moraxella
168	1												4+ MSSA
169													No growth in 2 dyaas
170							1				1		3+ H flu
171	1										1		2+ MSSA
172											1
173													Unsatisfactory specimen
174											1
175													Neg
176							1				1
177	1
178									1
179						1					1		Alpha hemolytic Strep not Strep pneumo
180								1			1
181											1
182											1
183											1
184													No growth
185													Neg
186							1						1+ H flu
187													No growth
188													No growth
189													No growth
190			1										PCN sens
191											1
192											1
193											1
194											1
195											1
196									1
197	1										1
198											1
199	1										1
200											1
201											1
202	1						1				1
203	1										1
204											1
205											1
206							1				1
207											1
208											1
209											1		2+ nl flora
210											1
211											1
212											1
213											1
214													no growth
215	1		1								1
216											1
217											1
218											1
219											1
220											1
221								1			1
222	1					1							Serratia marcescens
223											1
224	1										1
225	1						1				1		2+ nl flora
226			1								1
227											1
228											1
229											1
230											1
231	1										1
Total

## Sheet: Won't take abx again
Study #	Take Again?	Dose	Reason for not taking again		Diarrhea	Abd pain	Vaginal discharge	Lack of improvement	Other	Unclear
8	0	normal	Pt stopped taking after 5 days because pt felt better						1
11	0	high	Unclear; mild diarrhea, mod abd pain, severe trouble sleeping on day 3		1	1			1
14	0	normal	Had severe diarrhea on day 3		1
33	2	high	Unclear reason; symptom rating 4 but only "very slightly" better					1
39	2	high	Severe abdominal pain, indigestion, heartburn on day 3			1
55	2	high	mod abd pain, mild vaginal discharge (took diflucan) on day 3			1
57	2	normal	mod diarrhea and vaginal discharge on day 3, severe vaginal discharge on day 10		1		1
83	2	normal	"did not work fast enough"					1
88	2	high	Unclear reason; sx rating 5 on day 3 but 2 on day 10					1
90	2	high	severe diarrhea on days 3 and 10		1
97	2	high	sx rating 2 on days 3 & 10					1
104	2	high	mod diarrhea, mild abd pain on day 3; mod diarrhea and mod abd pain on day 10		1	1
112	0	high	unclear reason, had constipation as side effect; sx rating 5 on day 3 but 3 on day 10					1
127	2	high	mod diarrhea, severe abd pain, vomiting x1 on day 10		1	1
128	2	high	severe diarrhea on day 10		1
130	2	high	unclear reason							1
147	2	normal	symptom rating 3 for day 3 & 10					1
150	2	normal	mod diarrhea & abd pain on day 3		1	1
160	0	high	diarrhea, severe before day 3, dropped out		1
162	0	normal	mod lightheadedness on day 10						1
177	2	normal	unclear reason							1
178	2	normal	worsening symptoms					1
186	2	normal	mod abd pain on day 10			1
188	2	high revised	severe diarrhea on day 3		1
192	2	normal	symptom rating 3 on days 3 & 10					1
197	2	high revised	mod diarrhea and abd pain on day 3		1	1
204	2	high revised	mild diarrhea on day 3		1
208	2	normal	unclear reason							1
229	2	normal	mild diarrhea and vaginal discharge, mod sweating on day 10		1		1		1
260	2	high revised	severe diarrhea and severe abd pain on day 3, severe diarrhea on day 10		1	1
283	2	high revised	severe diarrhea and mod vaginal discharge on day 3		1		1
285	2	high revised	mild diarrhea and mod vaginal discharge on day 3, mod abd pain on day 10		1	1	1
287	2	high revised	severe diarrhea and abd pain on day 3		1	1
292	2	high revised	symptom rating 3 on day 10; severe diarrhea on days 3 & 10		1			1
303	2	high revised	mild diarrhea and abd pain on day 10		1	1
308	2	normal	unclear reason						0	1
				Total	19	12	4	9	4	4
					Normal	High dose (XR)	High revised	Total
					15	13	9	37

## Sheet: Sheet1
Study #	Take Again?	Dose	Reason for not taking again		Significant improvement	Diarrhea	Severe diarrhea	Abd pain	Vaginal discharge	Lack of improvement	Other	Unclear
8	0	normal	Pt stopped taking after 5 days because pt felt better		0						1
14	0	normal	Had severe diarrhea on day 3		1	1	1
57	2	normal	mod diarrhea and vaginal discharge on day 3, severe vaginal discharge on day 10		0	1			1
83	2	normal	"did not work fast enough"		0					1
147	2	normal	symptom rating 3 for day 3 & 10		0					1
150	2	normal	mod diarrhea & abd pain on day 3		0	1		1
162	0	normal	mod lightheadedness on day 10		1						1
177	2	normal	unclear reason		0							1
178	2	normal	worsening symptoms		0	0		0	0	1	0	0
					2	3	1	1	1	3	2	1
186	2	normal	mod abd pain on day 10		0			1
192	2	normal	symptom rating 3 on days 3 & 10		0					1
208	2	normal	unclear reason		0							1
229	2	normal	mild diarrhea and vaginal discharge, mod sweating on day 10		1	1			1		1
308	2	normal	unclear reason		0	0		0	0	0	0	1
					1	1	0	1	1	1	1	2
11	0	high	Unclear; mild diarrhea, mod abd pain, severe trouble sleeping on day 3		1	1		1			1
33	2	high	Unclear reason; symptom rating 4 but only "very slightly" better		0					1
39	2	high	Severe abdominal pain, indigestion, heartburn on day 3		0			1
55	2	high	mod abd pain, mild vaginal discharge (took diflucan) on day 3		0			1
88	2	high	Unclear reason; sx rating 5 on day 3 but 2 on day 10		1					1
90	2	high	severe diarrhea on days 3 and 10		1	1	1
97	2	high	sx rating 2 on days 3 & 10		0					1
104	2	high	mod diarrhea, mild abd pain on day 3; mod diarrhea and mod abd pain on day 10		0	1		1
112	0	high	unclear reason, had constipation as side effect; sx rating 5 on day 3 but 3 on day 10		1					1
127	2	high	mod diarrhea, severe abd pain, vomiting x1 on day 10		1	1		1
128	2	high	severe diarrhea on day 10		0	1	1
130	2	high	unclear reason		0							1
160	0	high	diarrhea, severe before day 3, dropped out		1	1	1
					6	6	3	5	0	4	1	1
188	2	high revised	severe diarrhea on day 3		0	1	1
197	2	high revised	mod diarrhea and abd pain on day 3		1	1		1
204	2	high revised	mild diarrhea on day 3		1	1
260	2	high revised	severe diarrhea and severe abd pain on day 3, severe diarrhea on day 10		0	1	1	1
283	2	high revised	severe diarrhea and mod vaginal discharge on day 3		0	1	1		1
285	2	high revised	mild diarrhea and mod vaginal discharge on day 3, mod abd pain on day 10		1	1		1	1
287	2	high revised	severe diarrhea and abd pain on day 3		0	1	1	1
292	2	high revised	symptom rating 3 on day 10; severe diarrhea on days 3 & 10		0	1				1
303	2	high revised	mild diarrhea and abd pain on day 10		1	1		1	0	0	0	0
					4	9	4	5	2	1	0	0
Study #	Take Again?	Dose	Reason for not taking again		Significant improvement	Diarrhea	Severe diarrhea	Abd pain	Vaginal discharge	Lack of improvement	Other	Unclear
Overall		Normal			3	4	1	2	2	4	3	3
		High			10	15	7	10	2	5	1	1
Time Period 1		Normal			2	3	1	1	1	3	2	1
		High			6	6	3	5	0	4	1	1
Time Period 2		Normal			1	1	0	1	1	1	1	2
		High			4	9	4	5	2	1	0	0
						19		12	4	9	4	4

## Sheet: Dose Recall
Data Entry: Day 10 Call
Study #	group	What dose recall?	Symptom Rating Day 3	Diarrhea Day 3	Diarrhea Day 10
1	HIGH dose	3	4	1	1
2	HIGH dose	1	5	1	0
3	Usual dose	3	3	0	0
4	HIGH dose	1	4	2	1
5	Usual dose	1	4	2	2
6	Usual dose	3	4	0	0
7	HIGH dose	2	3	1	1
8	Usual dose	3	4	0	0
9	HIGH dose	3	4	0	0
10	Usual dose	3	5	0	0
11	HIGH dose	1	5	1	0
12	Usual dose	3	4	0	0
13	HIGH dose	1	3	3	1
14	Usual dose	3	5	3	0
15	HIGH dose	3	4	1	0
16	Usual dose	3	4	2	0
17	Usual dose		5	0
18	HIGH dose	3	3	1	2
19	Usual dose	3	4	0	0
20	HIGH dose	3	5	1	0
21	HIGH dose	1	4	2	0
22	HIGH dose	1	5	1	0
23	Usual dose	3	4	0	0
24	Usual dose	2	4	0	0
25	HIGH dose	2	4	0	1
26	Usual dose	3	5	2	0
27	HIGH dose	1	5	0	0
28	Usual dose	3	6	1	0
29	Usual dose	3	5	0	0
30	HIGH dose	2	5	0	0
31	HIGH dose	2	5	0	1
32	Usual dose	2	4	0	0
33	HIGH dose	2	4	0	0
34	HIGH dose	2	4	0	0
35	Usual dose	1	5	2	1
36	HIGH dose	2	4	0	0
37	Usual dose	2	3	1	0
38	Usual dose	2	1	3	1
39	HIGH dose	3	3	0	0
40	Usual dose	3	5	3	0
41	Usual dose	3	5	0	0
42	HIGH dose		4	0
43	HIGH dose	3	5	1	0
44	HIGH dose	2	3	0	0
45	Usual dose	3	5	0	0
46	HIGH dose	3	4	0	0
47	Usual dose	3	4	2	0
48	Usual dose	1	4	0	2
49	HIGH dose
50	Usual dose	1	2	3	1
51	Usual dose	2	5	0	0
52	HIGH dose	3	5	2	0
53	Usual dose		4	0
54	Usual dose	3	4	2	0
55	HIGH dose	3	4	0	0
56	HIGH dose	3	4	0	0
57	Usual dose	3	4	2	0
58	HIGH dose	3	5	0	0
59	HIGH dose	3			0
60	Usual dose	3	4	0	0
61	Usual dose	3	5	0	0
62	HIGH dose	2	4	0	0
63	HIGH dose	3	5	2	2
64	HIGH dose	2	4	1	0
65	Usual dose	3	4	0	1
66	HIGH dose	2	4	1	0
67	HIGH dose
68	Usual dose
69	Usual dose	3	4	1	0
70	Usual dose		4	0	0
71	Usual dose		3	0
72	Usual dose	3	4	1	0
73	HIGH dose	3	4	0	0
74	HIGH dose		4	1
75	Usual dose	1	5	0	0
76	Usual dose	3	4	1	2
77	HIGH dose	1	5	2	0
78	HIGH dose	3	4	0	1
79	HIGH dose	3	5	0	0
80	Usual dose	3	5	0	0
81	HIGH dose
82	Usual dose	3	4	1	1
83	Usual dose	2	4	0	1
84	Usual dose	1	3	1	1
85	HIGH dose	3	5	2	0
86	HIGH dose	3	3	1	1
87	Usual dose	1	4	0	0
88	Usual dose	3	5	0	0
89	HIGH dose		5	1
90	HIGH dose	1	5	3	3
91	HIGH dose		4	1
92	Usual dose		4	0
93	HIGH dose		2	0
94	Usual dose
95	Usual dose	2	4	0	0
96	Usual dose		5	0	0
97	HIGH dose	3	2	0	0
98	HIGH dose		3	3
99	HIGH dose	2	5	0	0
100	Usual dose	1	4	0	0
101	Usual dose		5	0
102	HIGH dose	1	5	2	1
103	HIGH dose	3	2	0	0
104	HIGH dose	2	4	2	2
105	Usual dose		3	0
106	Usual dose		1	0
107	Usual dose	2	4	0	0
108	HIGH dose	3	5	0	0
109	Usual dose	3	4	1	0
110	HIGH dose
111	Usual dose	3	4	0	0
112	HIGH dose	3	5	0	0
113	Usual dose	2	5	1	0
114	HIGH dose	3	5	0	0
115	Usual dose	3	3	1	0
116	HIGH dose
117	HIGH dose		4	2
118	HIGH dose	1	4	0	0
119	Usual dose	1	5	2	0
120	Usual dose	2	5	0	0
121	Usual dose	3	3	0	3
122	Usual dose	2	1	0	0
123	Usual dose	1	4	0	0
124	HIGH dose	1	4	0	0
125	Usual dose	3	4	1	2
126	Usual dose	3	5	2	0
127	HIGH dose	1	5	0	2
128	HIGH dose	3	4	0	3
129	HIGH dose	3	4	0	0
130	HIGH dose	3	4	0	0
131	Usual dose	3	5	0	0
132	HIGH dose	3	4	0	1
133	HIGH dose	1	5	1	0
134	Usual dose	2	5	2	0
135	HIGH dose	2	4	0	0
136	HIGH dose	2	5	0	1
137	HIGH dose	3	5	3	3
138	Usual dose	3	5	0	0
139	Usual dose	1	5	3	0
140	Usual dose	3	4	0	0
141	Usual dose	3	4	0	0
142	Usual dose	3	6	0	0
143	Usual dose
144	HIGH dose	2	5	2	0
145	HIGH dose	3	5	0	0
146	HIGH dose	3	5	2	0
147	Usual dose	2	3	0	0
148	HIGH dose	1	4	3	1
149	HIGH dose	2			0
150	Usual dose	3	3	2	0
151	Usual dose	1	4	0	0
152	HIGH dose	2	5	2	0
153	HIGH dose	2			0
154	Usual dose	1	5	0	0
155	Usual dose	3	3	0	0
156	Usual dose	2	5	0	0
157	Usual dose	3	4	1	0
158	HIGH dose
159	HIGH dose	3	4	2	0
160	HIGH dose	3	5	1	0
161	Usual dose	3	5	0	0
162	Usual dose	3	5	0	0
163	Usual dose	1	4	1	0
164	HIGH dose	3	4	0	0
165	Usual dose	3	4	0	0
166	HIGH dose	3	4	0	0
167	Usual dose	3	4	0	0
168	HIGH dose	3	4	0	1
169	HIGH dose	3	5	0	0
170	HIGH dose	2	4	0	0
171	Usual dose	3	5	0	0
172	HIGH dose	1	4	1	3
173	HIGH dose		4	0
174	HIGH dose	2	4	0	0
175	HIGH dose	3	4	3	0
176	Usual dose	3	5	1	1
177	Usual dose	3	4	0	0
178	Usual dose	3	4	0	0
179	Usual dose	1	5	0	0
High dose revised
180	HIGH dose	3	5	0	0
181	Usual dose	3	4	0	0
182	Usual dose	3	4	0	0
183	HIGH dose	2	4	0	0
184	Usual dose	3	4	0	0
185	HIGH dose	3	5	0	0
186	Usual dose	3	4	0	0
187	Usual dose		4	3
188	HIGH dose	3	4	3	1
189	HIGH dose	3	5	1	0
190	HIGH dose	3	5	1	0
191	Usual dose	1	4	0	0
192	Usual dose	2	3	1	0
193	Usual dose		5	0
194	HIGH dose	3	4	2	0
195	Usual dose	3	4	0	0
196	HIGH dose	1	5	3	0
197	HIGH dose	3	5	2	0
198	Usual dose	3	4	0	0
199	HIGH dose	3	5	0	0
200	HIGH dose		4	1
201	HIGH dose	3	4		0
202	HIGH dose		5
203	Usual dose	1	4	2	0
204	HIGH dose	3	5	1	0
205	Usual dose	3	4	0	0
206	Usual dose	2	4	0	0
207	HIGH dose	3	5	0	0
208	Usual dose	3	4	0	0
209	HIGH dose	3	4	0	0
210	Usual dose
211	HIGH dose	3	5	0	0
212	Usual dose	2	4	0	0
213	HIGH dose		5	0
214	Usual dose	3	5	0	0
215	HIGH dose	3	5	0	0
216	Usual dose	3	5	0	0
217	Usual dose	2	5	0	0
218	HIGH dose	2	5	0	0
219	Usual dose	1	4	2	2
220	HIGH dose	2	4	3	0
221	HIGH dose	3	5	0	0
222	HIGH dose		4	0
223	Usual dose	3	4	0	0
224	Usual dose	3	5	0	0
225	HIGH dose	3	5		0
226	Usual dose	1	5	0	0
227	HIGH dose	2	5	0	0
228	Usual dose		4	2
229	Usual dose	3	5	0	1
230	HIGH dose
231	Usual dose	1	4	0	0
232	HIGH dose	2	4	0	0
233	HIGH dose		2	0
234	HIGH dose		5	3
235	HIGH dose	3			0
236	Usual dose		5
237	Usual dose		4
238	Usual dose		4	2
239	Usual dose		3	0
240	Usual dose
241	HIGH dose		3
242	HIGH dose
243	HIGH dose	2	4	0	0
244	Usual dose	2	5	0	0
245	HIGH dose	3	5	0	0
246	Usual dose		5	3
247	Usual dose	2	5	0	0
248	HIGH dose		5	0
249	Usual dose		4	0
250	Usual dose		3	2
251	HIGH dose	3	5	0	0
252	Usual dose
253	HIGH dose	3	5	0	0
254	HIGH dose		4	0
255	Usual dose	1	4	0	0
256	HIGH dose	3	4	0	0
257	Usual dose		5	0
258	Usual dose		4	0
259	HIGH dose	3	4	0	0
260	HIGH dose	3	4	3	3
261	Usual dose	1	5	0	0
262	Usual dose	3	5	3	0
263	HIGH dose	3	3	2	0
264	Usual dose	3	4	2	2
265	Usual dose	1	5	0	1
266	HIGH dose	2	4	1	1
267	HIGH dose	3	5	0	0
268	Usual dose	3	5	1	0
269	HIGH dose	2	5	1	0
270	Usual dose	3	4	1	0
271	HIGH dose	1	4	3	0
272	Usual dose	3	4	1	1
273	HIGH dose	2	5	0	1
274	HIGH dose	2	5	0	0
275	HIGH dose	3	5	2	0
276	Usual dose	2	3	0	0
277	HIGH dose	1	5	0	0
278	Usual dose	3	4	1	0
279	Usual dose	3	5	1	0
280	HIGH dose		4	1
281	Usual dose	2	4	0	1
282	Usual dose	3	3	0	0
283	HIGH dose	3	1	3	1
284	Usual dose	3	5	0	0
285	HIGH dose	not answered	5	1	0
286	Usual dose	3	4	0	0
287	HIGH dose	3	4	3	0
288	Usual dose	3	4	0	0
289	HIGH dose	3	3	0	0
290	HIGH dose	3	5	1	0
291	Usual dose	3	5	0	0
292	HIGH dose	3	4	3	3
293	Usual dose	2	4	0	0
294	HIGH dose		3	3
295	Usual dose		4	1
296	Usual dose
297	HIGH dose		3
298	Usual dose	1	4	0	0
299	HIGH dose	3	4	0	0
300	Usual dose	3	5	0	0
301	Usual dose	3	5	0	0
302	HIGH dose	3	5	0	0
303	HIGH dose	3	5	1	0
304	HIGH dose	3	5	0	0
305	Usual dose	3	4	0	0
306	HIGH dose	3	4	2	0
307	Usual dose	3	4	0	0
308	Usual dose	3	4	0	0
309	HIGH dose	3	4	1	1
310	Usual dose	3	5	1	0
311	Usual dose	3	4	1	0
312	Usual dose	2	4	2	0
313	HIGH dose	3	4	2	1
314	HIGH dose	1	4	2	2
315	Usual dose	3	4	0	0
